# Supplementary material for: DNA Barcodes and Morphology Reveal Five New Species of Phanerotoma (Hymenoptera, Braconidae, Cheloninae) from China
Source: Insects. 2026 Feb 20;17(2):219. doi: 10.3390/insects17020219 (PMC12941929; doi:10.3390/insects17020219)
Supplement: Supplementary file 1 [file insects-17-00219-s001.zip]

Archive with 8 entries (8 files):
- S1_information of terminal taxa of Phanerotoma molecular analysis.xlsx
- S2_MEGA-K2p-distance.xls
- S3_Phanerotoma.align.fasta
- S4_ABGD_result.jpg
- S5_PTP species delimitation results-MLPartition.svg.png
- S6_Phanerotoma.align.fasta.treefile
- S7_Phanerotoma+Siniphanerotomella.align.fasta
- S8_Phanerotoma+Siniphanerotomella.align.treefile
