# Supplementary material for: DNA Barcodes and Morphology Reveal Five New Species of Phanerotoma (Hymenoptera, Braconidae, Cheloninae) from China
Source: Insects. 2026 Feb 20;17(2):219. doi: 10.3390/insects17020219 (PMC12941929; doi:10.3390/insects17020219)
Supplement: Supplementary file 1 [file insects-17-00219-s001.zip › S1_information of terminal taxa of Phanerotoma molecular analysis.xlsx]

## Sheet: Sheet1
Internal Code	Accession number	Voucher	Species	Location of sample collection	Collection date	Sex	Source	Note
AL1-1	PX696109	ZJUH No. 202402468	Phanerotoma montana	China: Hubei	23-Jun-2014	female	This study
AL1-2	PX696110	ZJUH No. 202402469	Phanerotoma crassititibialis	China: Hubei	23-Jun-2014	female	This study
AL1-3	PX696111	ZJUH No. 202402470	Phanerotoma crassititibialis	China: Hubei	23-Jun-2014	female	This study
AL1-4	PX696112	ZJUH No. 202402471	Phanerotoma crassititibialis	China: Hubei	23-Jun-2014	female	This study
AL1-5	PX696113	ZJUH No. 202402473	Phanerotoma flava	China: Zhejiang	07-Jul-2024	female	This study
AL1-6	PX696114	ZJUH No. 202402474	Phanerotoma bicolor	China: Zhejiang	07-Jul-2024	female	This study
AL1-7	PX696115	ZJUH No. 202402475	Phanerotoma bicolor	China: Zhejiang	07-Jul-2024	female	This study
AL1-8	PX696116	ZJUH No. 202402476	Phanerotoma orirntalis	China: Zhejiang	07-Jul-2024	female	This study
AL1-9	PX696117	ZJUH No. 202402477	Phanerotoma orirntalis	China: Zhejiang	07-Jul-2024	female	This study
AL1-11	PX696119	ZJUH No. 202402479	Phanerotoma montana	China: Guizhou	01-Jun-2024	female	This study
AL1-12	PX696120	ZJUH No. 202402480	Phanerotoma montana	China: Guizhou	01-Jun-2024	male	This study
AL1-13	PX696121	ZJUH No. 202402481	Phanerotoma zebripes	China: Sichuan	07-Jun-2024	female	This study
AL1-14	PX696122	ZJUH No. 202402482	Phanerotoma quadratimaculata	China: Shaanxi	10-Aug-2014	female	This study
AL1-15	PX696123	ZJUH No. 202402483	Phanerotoma montana	China: Shaanxi	10-Aug-2014	female	This study
AL1-16	PX696124	ZJUH No. 202402484	Phanerotoma quadratimaculata	China: Shaanxi	10-Aug-2014	female	This study
AL1-18	PX696125	ZJUH No. 202402502	Phanerotoma montana	China: Shaanxi	10-Aug-2014	female	This study
AL1-19	PX696126	ZJUH No. 202402503	Phanerotoma emarginata sp. nov.	China: Shaanxi	10-Aug-2014	female	This study
AL1-20	PX696127	ZJUH No. 202402504	Phanerotoma emarginata sp. nov.	China: Shaanxi	10-Aug-2014	female	This study
AL1-21	PX696128	ZJUH No. 202402507	Phanerotoma emarginata sp. nov.	China: Shaanxi	10-Aug-2014	female	This study
AL1-22	PX696129	ZJUH No. 202402508	Phanerotoma crassititibialis	China: Shaanxi	07-Aug-2014	female	This study
AL1-23	PX696130	ZJUH No. 202402509	Phanerotoma incisa sp. nov.	China: Shaanxi	07-Aug-2014	female	This study
AL1-24	PX696131	ZJUH No. 202402510	Phanerotoma montana	China: Shaanxi	11-Aug-2014	female	This study
AL2-1	PX696132	ZJUH No. 202502648	Phanerotoma quadratimaculata	China: Shaanxi	31-Jul-2014	female	This study
AL2-2	PX696133	ZJUH No. 202500201	Phanerotoma flava	China: Shaanxi	09-Aug-2014	female	This study
AL2-3	PX696134	ZJUH No. 202500203	Phanerotoma quadratimaculata	China: Shaanxi	06-Jul-2014	female	This study
AL2-5	PX696135	ZJUH No. 202402512	Phanerotoma sulcus	China: Heilongjiang	07-Aug-2023	female	This study
AL2-6	PX696136	ZJUH No. 202402513	Phanerotoma tridentati	China: Heilongjiang	07-Aug-2023	female	This study
AL2-7	PX696137	ZJUH No. 202500200	Phanerotoma thoracica	China: Heilongjiang	08-Aug-2023	female	This study
AL2-8	PX696138	ZJUH No. 202402515	Phanerotoma quadratimaculata	China: Heilongjiang	08-Aug-2023	male	This study
AL2-9	PX696139	ZJUH No. 202402516	Phanerotoma crassititibialis	China: Heilongjiang	07-Aug-2023	female	This study
AL2-12	PX696142	ZJUH No. 202402519	Phanerotoma emarginata sp. nov.	China: Shaanxi	10-Aug-2014	male	This study
AL2-13	PX696143	ZJUH No. 202402520	Phanerotoma quadratimaculata	China: Shaanxi	10-Aug-2014	female	This study
AL2-14	PX696144	ZJUH No. 202402521	Phanerotoma quadratimaculata	China: Shaanxi	10-Aug-2014	female	This study
AL2-15	PX696145	ZJUH No. 202402522	Phanerotoma quadratimaculata	China: Shaanxi	10-Aug-2014	female	This study
AL2-16	PX696146	ZJUH No. 202402540	Phanerotoma emarginata sp. nov.	China: Shaanxi	10-Aug-2014	female	This study
AL2-17	PX696147	ZJUH No. 202402542	Phanerotoma emarginata sp. nov.	China: Shaanxi	10-Aug-2014	female	This study
AL2-18	PX696148	ZJUH No. 202402543	Phanerotoma emarginata sp. nov.	China: Shaanxi	10-Aug-2014	female	This study
AL2-21	PX696149	ZJUH No. 202402545	Phanerotoma sp.	China: Shaanxi	10-Aug-2014	male	This study
AL2-22	PX696150	ZJUH No. 202402546	Phanerotoma flava	China: Xichuan	13-Aug-2017	female	This study
AL2-23	PX696151	ZJUH No. 202402547	Phanerotoma montana	China: Xichuan	13-Aug-2017	female	This study
AL2-24	PX696152	ZJUH No. 202402548	Phanerotoma flava	China: Shaanxi	30-Jul-2014	female	This study
AL2-25	PX696153	ZJUH No. 202402549	Phanerotoma emarginata sp. nov.	China: Shaanxi	30-Jul-2014	female	This study
AL2-26	PX696154	ZJUH No. 202402550	Phanerotoma emarginata sp. nov.	China: Shaanxi	30-Jul-2014	female	This study
AL2-27	PX696155	ZJUH No. 202402551	Phanerotoma emarginata sp. nov.	China: Shaanxi	30-Jul-2014	female	This study
AL2-28	PX696156	ZJUH No. 202402555	Phanerotoma subdiversa sp. nov.	China: Shaanxi	30-Jul-2014	female	This study
AL2-29	PX696157	ZJUH No. 202402556	Phanerotoma subdiversa sp. nov.	China: Shaanxi	30-Jul-2014	female	This study
AL2-30	PX696158	ZJUH No. 202402557	Phanerotoma quadratimaculata	China: Shaanxi	30-Jul-2014	female	This study
AL2-31	PX696159	ZJUH No. 202402558	Phanerotoma quadratimaculata	China: Shaanxi	30-Jul-2014	female	This study
AL2-32	PX696160	ZJUH No. 202402559	Phanerotoma quadratimaculata	China: Shaanxi	30-Jul-2014	female	This study
AL2-33	PX696161	ZJUH No. 202402562	Phanerotoma flava	China: Shaanxi	30-Jul-2014	female	This study
AL2-34	PX696162	ZJUH No. 202402563	Phanerotoma flava	China: Shaanxi	30-Jul-2014	female	This study
AL2-36	PX696163	ZJUH No. 202402565	Phanerotoma sp.	China: Shaanxi	30-Jul-2014	male	This study
AL2-42	PX696167	ZJUH No. 202402577	Phanerotoma sulcus	China: Jilin	06-Aug-2014	female	This study
AL2-43	PX696168	ZJUH No. 202402578	Phanerotoma sulcus	China: Jilin	06-Aug-2014	female	This study
AL2-44	PX696169	ZJUH No. 202402579	Phanerotoma crassititibialis	China: Jilin	06-Aug-2014	female	This study
AL2-45	PX696170	ZJUH No. 202402580	Phanerotoma crassititibialis	China: Jilin	01-Aug-2014	female	This study
AL2-48	PX696171	ZJUH No. 202402583	Phanerotoma trgularis	China: Guizhou	15-Jul-2024	female	This study
AL3-1	PX696172	ZJUH No. 202402584	Phanerotoma sp.	China: Jiangxi	06-Aug-2015	male	This study
AL3-2	PX696173	ZJUH No. 202402585	Phanerotoma sp.	China: Jiangxi	06-Aug-2015	male	This study
AL3-5	PX696174	ZJUH No. 202402588	Phanerotoma quadratimaculata	China: Shaanxi	01-Aug-2004	female	This study
AL3-6	PX696175	ZJUH No. 202402589	Phanerotoma montana	China: Guangdong	04-Jun-2011	female	This study
AL3-7	PX696176	ZJUH No. 202402590	Phanerotoma montana	China: Jiangxi	07-Aug-2015	female	This study
AL3-8	PX696177	ZJUH No. 202402591	Phanerotoma montana	China: Jiangxi	24-Jun-2014	female	This study
AL3-9	PX696178	ZJUH No. 202500204	Phanerotoma bicolor	China: Zhejiang	05-Aug-2008	female	This study
AL3-10	PX696179	ZJUH No. 202402592	Phanerotoma flava	China: Zhejiang	05-Aug-2008	female	This study
AL3-11	PX696180	ZJUH No. 202402593	Phanerotoma flava	China: Zhejiang	05-Aug-2008	female	This study
AL3-12	PX696181	ZJUH No. 202402594	Phanerotoma flava	China: Zhejiang	05-Aug-2008	female	This study
AL3-13	PX696182	ZJUH No. 202402596	Phanerotoma quadratimaculata	China: Zhejiang	05-Aug-2008	female	This study
AL3-15	PX696184	ZJUH No. 202402598	Phanerotoma sp.	China: Zhejiang	05-Aug-2008	male	This study
AL3-16	PX696185	ZJUH No. 202502606	Phanerotoma bicolor	China: Zhejiang	10-Aug-2008	female	This study
AL3-17	PX696186	ZJUH No. 202502607	Phanerotoma inclinata	China: Zhejiang	27-Aug-2008	female	This study
AL3-18	PX696187	ZJUH No. 202502608	Phanerotoma flava	China: Zhejiang	02-Aug-2008	female	This study
AL3-19	PX696188	ZJUH No. 202502609	Phanerotoma flava	China: Hainan	07-May-2008	female	This study
AL3-21	PX696189	ZJUH No. 202502611	Phanerotoma montana	China: Yunnan	30-May-2024	female	This study
AL3-24	PX696190	ZJUH No. 202502650	Phanerotoma subdiversa sp. nov.	China: Zhejiang	30-Jun-2007	female	This study
AL3-25	PX696191	ZJUH No. 202502651	Phanerotoma bicolor	China: Zhejiang	30-Jun-2007	female	This study
AL3-26	PX696192	ZJUH No. 202502652	Phanerotoma bicolor	China: Zhejiang	30-Jun-2007	female	This study
AL3-27	PX696193	ZJUH No. 202502653	Phanerotoma sigillata sp. nov.	China: Zhejiang	23-Jun-2011	female	This study
AL3-28	PX696194	ZJUH No. 202502654	Phanerotoma bicolor	China: Zhejiang	23-Jun-2011	female	This study
AL3-29	PX696195	ZJUH No. 202502655	Phanerotoma subdiversa sp. nov.	China: Zhejiang	28-Jul-2007	female	This study
AL3-30	PX696196	ZJUH No. 202502656	Phanerotoma crassititibialis	China: Hainan	08-May-2008	female	This study
AL3-31	PX696197	ZJUH No. 202500207	Phanerotoma subdiversa sp. nov.	China: Zhejiang	27-Jul-2007	female	This study
AL3-32	PX696198	ZJUH No. 202502658	Phanerotoma flava	China: Zhejiang	03-Jul-2016	female	This study
AL3-33	PX696199	ZJUH No. 202502659	Phanerotoma fuscisternalis	China: Zhejiang	03-Jul-2016	female	This study
AL3-34	PX696200	ZJUH No. 202500208	Phanerotoma trunculata sp. nov.	China: Zhejiang	03-Jul-2016	female	This study
AL3-35	PX696201	ZJUH No. 202500209	Phanerotoma crassititibialis	China: Zhejiang	23-Jun-2011	male	This study
AL3-39	PX696202	ZJUH No. 202502663	Phanerotoma montana	China: Hainan	16-May-2024	male	This study
AL3-44	PX696203	ZJUH No. 202502667	Phanerotoma thoracica	China: Guizhou	25-Aug-2004	male	This study
AL3-46	PX696204	ZJUH No. 202502669	Phanerotoma crassititibialis	China: Hainan	16-May-2024	male	This study
AL3-48	PX696205	ZJUH No. 202502672	Phanerotoma crassititibialis	China: Heilongjiang	08-Aug-2023	male	This study
AL4-3	PX696206	ZJUH No. 202502674	Phanerotoma crassititibialis	China: Sichuan	20-Aug-2017	male	This study
AL4-4	PX696207	ZJUH No. 202502675	Phanerotoma crassititibialis	China: Sichuan	20-Aug-2017	male	This study
PX260912	PX260912	ZJUH No. 202500001	Siniphanerotomella chengjiaani	China: Zhejiang	29-Jul-2007	female	NCBI	outgroup
GMBDE4270-23	GMBDE4270-23		Phanerotoma sp.	Bangladesh: Chittagong	17-May-2023		BOLD
GMBDE4685-23	GMBDE4685-23		Phanerotoma sp.	Bangladesh: Chittagong	03-May-2023		BOLD
GMBDD4555-23	GMBDD4555-23		Phanerotoma sp.	Bangladesh: Chittagong	08-Mar-2023		BOLD
GMCBE624-18	GMCBE624-18		Phanerotoma sp.	China: Beijing	12-Aug-2016		BOLD
INSSD2205-21	INSSD2205-21		Phanerotoma sp.	China: Shandong	08-Aug-2019		BOLD
LPRCT328-21	LPRCT328-21		Phanerotoma sp.	France: Corsica	27-Jun-2019		BOLD
GMGMU1959-20	GMGMU1959-20		Phanerotoma sp.	Germany: Bavaria	03-Jul-2017		BOLD
INLEP4703-16	INLEP4703-16		Phanerotoma sp.	Indonesia: Jawa Barat	21-Sep-2015		BOLD
INLEP3210-16	INLEP3210-16		Phanerotoma sp.	Indonesia: Jawa Barat	05-Oct-2015		BOLD
GMLWD4554-23	GMLWD4554-23		Phanerotoma sp.	Lebanon: South	05-Jun-2020		BOLD
NOFIG363-15	NOFIG363-15		Phanerotoma sp.	Norway: Vestfold	10-Aug-2014		BOLD
GMPBA092-18	GMPBA092-18		Phanerotoma sp.	Pakistan: Punjab	10-Nov-2016		BOLD
GMPBA118-18	GMPBA118-18		Phanerotoma sp.	Pakistan: Punjab	10-Nov-2016		BOLD
GMPXA11989-23	GMPXA11989-23		Phanerotoma sp.	Philippines: Lanao del Norte	07-Dec-2015		BOLD
GMPMK369-18	GMPMK369-18		Phanerotoma sp.	Philippines: Lanao del Norte	14-Dec-2015		BOLD
GMPXA11473-23	GMPXA11473-23		Phanerotoma sp.	Philippines: Lanao del Norte	07-Dec-2015		BOLD
BBTH1835-19	BBTH1835-19		Phanerotoma sp.	Thailand: Nan	02-Apr-2019		BOLD
BBTH3018-22	BBTH3018-22		Phanerotoma sp.	Thailand: Nakhon Ratchasima	17-Mar-2021		BOLD
BBTH3037-22	BBTH3037-22		Phanerotoma sp.	Thailand: Nakhon Ratchasima	13-May-2021		BOLD
DTNHM5263-23	DTNHM5263-23		Phanerotoma sp.	United Kingdom: England	20-Aug-2020		BOLD
BBTH1832-19	BBTH1832-19		Phanerotoma sp.	Thailand: Nan	02-Apr-2019		BOLD
BBTH1834-19	BBTH1834-19		Phanerotoma sp.	Thailand: Nan	02-Apr-2019		BOLD
BCHYM14390-16	BCHYM14390-16		Phanerotoma sp.	Indonesia: Sumatera Barat	12-May-2016		BOLD
GMBDE3845-23	GMBDE3845-23		Phanerotoma sp.	Bangladesh: Chittagong	17-May-2023		BOLD
GMPMK1520-18	GMPMK1520-18		Phanerotoma sp.	Philippines: Lanao del Norte	14-Dec-2015		BOLD
BBTH1838-19	BBTH1838-19		Phanerotoma sp.	Thailand: Nan	02-Apr-2019		BOLD
BBTH2011-20	BBTH2011-20		Phanerotoma sp.	Thailand: Nan	03-Sep-2019		BOLD
MAHYM453-10	MAHYM453-10		Phanerotoma sp.	Pakistan: Sindh	26-Aug-2010		BOLD
MAHYM454-10	MAHYM454-10		Phanerotoma sp.	Pakistan: Sindh	26-Aug-2010		BOLD
MAHYM455-10	MAHYM455-10		Phanerotoma sp.	Pakistan: Sindh	26-Aug-2010		BOLD
GMPBA185-18	GMPBA185-18		Phanerotoma sp.	Pakistan: Punjab	11-Nov-2016		BOLD
GMPMD758-18	GMPMD758-18		Phanerotoma sp.	Philippines: Lanao del Norte	01-Sep-2015		BOLD
GMPMZ281-18	GMPMZ281-18		Phanerotoma sp.	Philippines: Lanao del Norte	12-Jul-2016		BOLD
GMPXB14619-23	GMPXB14619-23		Phanerotoma sp.	Philippines: Lanao del Norte	19-Jul-2016		BOLD
GMPXB14629-23	GMPXB14629-23		Phanerotoma sp.	Philippines: Lanao del Norte	19-Jul-2016		BOLD
GMGMB1166-14	GMGMB1166-14		Phanerotoma sp.	Germany: Rhineland-Palatinate	26-Aug-2013		BOLD
GMGMV732-20	GMGMV732-20		Phanerotoma sp.	Germany: Bavaria	28-Aug-2017		BOLD
BBTH2007-20	BBTH2007-20		Phanerotoma sp.	Thailand: Nan	23-Sep-2019		BOLD
BBTH2008-20	BBTH2008-20		Phanerotoma sp.	Thailand: Nan	02-Apr-2019		BOLD
BBTH3019-22	BBTH3019-22		Phanerotoma sp.	Thailand: Nakhon Ratchasima	13-May-2021		BOLD
BBTH2005-20	BBTH2005-20		Phanerotoma sp.	Thailand: Nan	01-Apr-2019		BOLD
ASQBR706-09	ASQBR706-09		Phanerotoma sp.	Thailand	2010-07-15		BOLD
