# Supplementary material for: DNA Barcodes and Morphology Reveal Five New Species of Phanerotoma (Hymenoptera, Braconidae, Cheloninae) from China
Source: Insects. 2026 Feb 20;17(2):219. doi: 10.3390/insects17020219 (PMC12941929; doi:10.3390/insects17020219)
Supplement: Supplementary file 1 [file insects-17-00219-s001.zip › S2_MEGA-K2p-distance.xls]

## Sheet: MatrixOutput
	PX696109	PX696110	PX696111	PX696112	PX696113	PX696114	PX696115	PX696116	PX696117	PX696119	PX696120	PX696121	PX696122	PX696123	PX696124	PX696125	PX696126	PX696127	PX696128	PX696129	PX696130	PX696131	PX696132	PX696133	PX696134	PX696135	PX696136	PX696137	PX696138	PX696139	PX696142	PX696143	PX696144	PX696145	PX696146	PX696147	PX696148	PX696149	PX696150	PX696151	PX696152	PX696153	PX696154	PX696155	PX696156	PX696157	PX696158	PX696159	PX696160
PX696109
PX696110	0.131374
PX696111	0.131138	0
PX696112	0.135402	0.0172214	0.0171944
PX696113	0.150632	0.120572	0.120359	0.122172
PX696114	0.139664	0.098321	0.0981517	0.0999209	0.0703054
PX696115	0.141818	0.100298	0.100125	0.101897	0.0721956	0.00152439
PX696116	0.157214	0.114228	0.114027	0.111772	0.0869135	0.0522947	0.0505147
PX696117	0.157214	0.114228	0.114027	0.111772	0.0869135	0.0522947	0.0505147	0
PX696119	0.00762195	0.142129	0.141871	0.146332	0.157411	0.146174	0.148376	0.163993	0.163993
PX696120	0.00934579	0.147905	0.147636	0.152162	0.163339	0.151955	0.154183	0.169927	0.169927	0.00153374
PX696121	0.127095	0.114846	0.114644	0.112604	0.129083	0.114573	0.116608	0.135385	0.135385	0.135743	0.137945
PX696122	0.108547	0.116284	0.116079	0.111982	0.124226	0.111982	0.113983	0.122212	0.122212	0.114671	0.118143	0.0832523
PX696123	0.00307692	0.13563	0.135385	0.139726	0.155134	0.143988	0.146174	0.161716	0.161716	0.00462963	0.00619195	0.131388	0.112615
PX696124	0.108547	0.118296	0.118087	0.113784	0.126096	0.111787	0.113784	0.121996	0.121996	0.110574	0.116078	0.0851568	0.00930233	0.112615
PX696125	0.00462963	0.137781	0.137531	0.141912	0.157411	0.146174	0.148376	0.163993	0.163993	0.00619195	0.00776398	0.133557	0.114671	0.00153374	0.114671
PX696126	0.181154	0.154777	0.154475	0.145312	0.149783	0.140478	0.142777	0.145128	0.145128	0.188832	0.191434	0.145074	0.161526	0.186252	0.163936	0.188832
PX696127	0.172249	0.151698	0.151418	0.142747	0.147036	0.138268	0.140436	0.14265	0.14265	0.179319	0.186161	0.139027	0.160349	0.179994	0.164915	0.182418	0
PX696128	0.172249	0.151698	0.151418	0.142747	0.147036	0.138268	0.140436	0.14265	0.14265	0.179319	0.186161	0.139027	0.160349	0.179994	0.164915	0.182418	0	0
PX696129	0.133284	0.0140337	0.0140119	0.00613854	0.120146	0.097983	0.0999525	0.109777	0.109777	0.144174	0.14999	0.112645	0.114006	0.137593	0.115811	0.139771	0.15222	0.147102	0.147102
PX696130	0.139043	0.0905554	0.0904009	0.0961919	0.085302	0.0475224	0.0493174	0.0615795	0.0615795	0.149839	0.158748	0.116613	0.118029	0.146196	0.118029	0.148406	0.145074	0.140294	0.140294	0.094267
PX696131	0.0030349	0.139167	0.138916	0.143281	0.158748	0.147547	0.149743	0.165336	0.165336	0.00456621	0.00616333	0.131388	0.114027	0	0.116078	0.00153374	0.186252	0.178247	0.178247	0.141141	0.147346
PX696132	0.106313	0.118296	0.118087	0.113983	0.126321	0.111982	0.113983	0.122212	0.122212	0.109531	0.116078	0.0851568	0.00930233	0.112615	0	0.114671	0.163936	0.162179	0.162179	0.116014	0.115786	0.114269
PX696133	0.141171	0.114925	0.114723	0.116742	0.00462963	0.0651431	0.0670092	0.0816577	0.0816577	0.147648	0.152875	0.126967	0.118656	0.148406	0.122798	0.150632	0.142777	0.136775	0.136775	0.114723	0.0784216	0.145998	0.12044
PX696134	0.108547	0.118296	0.118087	0.113784	0.126096	0.111787	0.113784	0.121996	0.121996	0.110574	0.116078	0.0851568	0.00930233	0.112615	0	0.114671	0.163936	0.164915	0.164915	0.115811	0.118029	0.116078	0	0.122798
PX696135	0.168769	0.108347	0.108158	0.106191	0.154614	0.126321	0.128431	0.134656	0.134656	0.175887	0.182005	0.159525	0.12426	0.173496	0.12426	0.175887	0.15272	0.149771	0.149771	0.106128	0.12426	0.177183	0.12426	0.150903	0.12426
PX696136	0.150594	0.11027	0.110077	0.106001	0.0815062	0.0403866	0.0421293	0.0665218	0.0665218	0.157347	0.163263	0.11463	0.109953	0.155079	0.111968	0.157347	0.145095	0.14262	0.14262	0.104032	0.0631362	0.158689	0.111968	0.0761312	0.111968	0.136897
PX696137	0.091717	0.133494	0.133254	0.133263	0.155134	0.133263	0.135402	0.150568	0.150568	0.101961	0.104054	0.116949	0.108616	0.0957713	0.112714	0.09782	0.166344	0.161261	0.161261	0.129038	0.137516	0.0957713	0.112714	0.148406	0.112714	0.152828	0.139726
PX696138	0.110574	0.120322	0.120109	0.115795	0.124006	0.115795	0.11782	0.126075	0.126075	0.112615	0.116078	0.0851568	0.00616333	0.114671	0.00615385	0.116742	0.163936	0.162623	0.162623	0.117829	0.122146	0.116078	0.00616333	0.118656	0.00615385	0.12426	0.116041	0.108616
PX696139	0.126967	0.0220085	0.021974	0.0220028	0.120359	0.0942981	0.0962579	0.114027	0.114027	0.1377	0.14346	0.116657	0.109969	0.131214	0.111963	0.13336	0.168802	0.162642	0.162642	0.0187803	0.094267	0.134741	0.111963	0.114723	0.111963	0.104235	0.108158	0.133284	0.115993
PX696142	0.181154	0.154777	0.154475	0.145312	0.149783	0.140478	0.142777	0.145128	0.145128	0.188832	0.191434	0.145074	0.161526	0.186252	0.163936	0.188832	0	0	0	0.15222	0.145074	0.186252	0.163936	0.142777	0.163936	0.15272	0.145095	0.166344	0.163936	0.168802
PX696143	0.106534	0.118296	0.118087	0.113784	0.124006	0.111787	0.113784	0.121996	0.121996	0.112615	0.116078	0.0832523	0.00306279	0.110574	0.00615385	0.112615	0.161526	0.160349	0.160349	0.115811	0.118029	0.111991	0.00616333	0.118656	0.00615385	0.12426	0.111968	0.106589	0.0030581	0.111963	0.161526
PX696144	0.108547	0.120964	0.120749	0.116613	0.129122	0.114586	0.116613	0.124914	0.124914	0.110574	0.112615	0.0851568	0.00934579	0.112615	0.00153374	0.114671	0.163936	0.16354	0.16354	0.118664	0.116608	0.112615	0.00153374	0.124891	0.00153374	0.122825	0.1146	0.112714	0.00619195	0.114573	0.163936	0.00619195
PX696145	0.108547	0.118715	0.118505	0.114384	0.126772	0.112375	0.114384	0.122646	0.122646	0.110574	0.114429	0.0851568	0.00775194	0.112615	0	0.114671	0.163936	0.163233	0.163233	0.116424	0.118447	0.114429	0	0.122798	0	0.124703	0.112361	0.112714	0.0046225	0.112356	0.163936	0.0046225	0.00153374
PX696146	0.171286	0.151698	0.151418	0.142747	0.147036	0.138268	0.140436	0.14265	0.14265	0.177642	0.186161	0.139027	0.160349	0.179994	0.164915	0.182418	0	0	0	0.147102	0.139791	0.178247	0.160698	0.136285	0.164915	0.149771	0.14262	0.161261	0.162623	0.162642	0	0.160349	0.16354	0.163233
PX696147	0.171286	0.151698	0.151418	0.142747	0.147036	0.138268	0.140436	0.14265	0.14265	0.177642	0.186161	0.139027	0.160349	0.179994	0.164915	0.182418	0	0	0	0.147102	0.139791	0.178247	0.160698	0.136285	0.164915	0.149771	0.14262	0.161261	0.162623	0.162642	0	0.160349	0.16354	0.163233	0
PX696148	0.175201	0.151698	0.151418	0.142747	0.147036	0.138268	0.140436	0.14265	0.14265	0.182418	0.186161	0.139027	0.160349	0.179994	0.164915	0.182418	0	0	0	0.147102	0.142602	0.181309	0.164915	0.139027	0.164915	0.149771	0.14262	0.161261	0.162623	0.162642	0	0.160349	0.16354	0.163233	0	0
PX696149	0.135431	0.0944288	0.094267	0.0999525	0.0834226	0.0353604	0.0370833	0.0664829	0.0664829	0.141824	0.147541	0.116613	0.12019	0.139678	0.119978	0.137547	0.138222	0.134008	0.134008	0.0960549	0.0524539	0.143213	0.12019	0.0781423	0.119978	0.136955	0.0559822	0.146275	0.124028	0.100167	0.138222	0.119978	0.120831	0.120616	0.134008	0.134008	0.134008
PX696150	0.144002	0.114319	0.114118	0.116126	0.00460829	0.0648182	0.066674	0.0812429	0.0812429	0.150632	0.156478	0.126967	0.12008	0.148406	0.122146	0.150632	0.142777	0.140436	0.140436	0.114118	0.079483	0.151989	0.122146	0	0.122146	0.150074	0.0757466	0.148406	0.12008	0.114118	0.142777	0.12008	0.124891	0.12258	0.140436	0.140436	0.140436	0.0777459
PX696151	0.00307692	0.13563	0.135385	0.139726	0.155134	0.143988	0.146174	0.161716	0.161716	0.00462963	0.00619195	0.131388	0.112615	0	0.112615	0.00153374	0.186252	0.179994	0.179994	0.137593	0.146196	0	0.112615	0.148406	0.112615	0.173496	0.155079	0.0957713	0.114671	0.131214	0.186252	0.110574	0.112615	0.112615	0.179994	0.179994	0.179994	0.139678	0.148406
PX696152	0.144002	0.114319	0.114118	0.116126	0.00460829	0.0648182	0.066674	0.0812429	0.0812429	0.150632	0.156478	0.126967	0.12008	0.148406	0.122146	0.150632	0.142777	0.140436	0.140436	0.114118	0.079483	0.151989	0.122146	0	0.122146	0.150074	0.0757466	0.148406	0.12008	0.114118	0.142777	0.12008	0.124891	0.12258	0.140436	0.140436	0.140436	0.0777459	0	0.148406
PX696153	0.175201	0.151698	0.151418	0.142747	0.147036	0.138268	0.140436	0.14265	0.14265	0.182418	0.186161	0.139027	0.160349	0.179994	0.164915	0.182418	0	0	0	0.147102	0.142602	0.181309	0.164915	0.139027	0.164915	0.149771	0.14262	0.161261	0.162623	0.162642	0	0.160349	0.16354	0.163233	0	0	0	0.134008	0.140436	0.179994	0.140436
PX696154	0.175201	0.151698	0.151418	0.142747	0.147036	0.138268	0.140436	0.14265	0.14265	0.182418	0.186161	0.139027	0.160349	0.179994	0.164915	0.182418	0	0	0	0.147102	0.142602	0.181309	0.164915	0.139027	0.164915	0.149771	0.14262	0.161261	0.162623	0.162642	0	0.160349	0.16354	0.163233	0	0	0	0.134008	0.140436	0.179994	0.140436	0
PX696155	0.175201	0.151698	0.151418	0.142747	0.147036	0.138268	0.140436	0.14265	0.14265	0.182418	0.186161	0.139027	0.160349	0.179994	0.164915	0.182418	0	0	0	0.147102	0.142602	0.181309	0.164915	0.139027	0.164915	0.149771	0.14262	0.161261	0.162623	0.162642	0	0.160349	0.16354	0.163233	0	0	0	0.134008	0.140436	0.179994	0.140436	0	0
PX696156	0.148352	0.098321	0.0981517	0.0979581	0.0815876	0.0254144	0.0270882	0.0556531	0.0556531	0.155006	0.160869	0.112553	0.118056	0.152772	0.117849	0.155006	0.126985	0.125533	0.125533	0.096027	0.0473383	0.156363	0.118056	0.076314	0.117849	0.12008	0.0437384	0.144027	0.121914	0.100218	0.126985	0.117849	0.116657	0.118474	0.125533	0.125533	0.125533	0.0336487	0.0759275	0.152772	0.0759275	0.125533	0.125533	0.125533
PX696157	0.148358	0.098296	0.0981267	0.0998992	0.0795374	0.0236952	0.0253531	0.053898	0.053898	0.154988	0.160838	0.112573	0.118087	0.152761	0.117879	0.154988	0.127009	0.125554	0.125554	0.0979581	0.0454925	0.156349	0.118087	0.0743071	0.117879	0.120071	0.0419406	0.144002	0.12193	0.0981866	0.127009	0.117879	0.116695	0.118505	0.125554	0.125554	0.125554	0.0352891	0.0739324	0.152761	0.0739324	0.125554	0.125554	0.125554	0.00459068
PX696158	0.106863	0.118296	0.118087	0.113983	0.126321	0.111982	0.113983	0.122212	0.122212	0.108854	0.116078	0.0851568	0.00930233	0.112615	0	0.114671	0.163936	0.162179	0.162179	0.116014	0.116187	0.114269	0	0.120862	0	0.12426	0.111968	0.112714	0.00616333	0.111963	0.163936	0.00616333	0.00153374	0	0.162179	0.162179	0.164915	0.12019	0.122146	0.112615	0.122146	0.164915	0.164915	0.164915	0.118056	0.118087
PX696159	0.106863	0.118296	0.118087	0.113983	0.126321	0.111982	0.113983	0.122212	0.122212	0.108854	0.116078	0.0851568	0.00930233	0.112615	0	0.114671	0.163936	0.162179	0.162179	0.116014	0.116187	0.114269	0	0.120862	0	0.12426	0.111968	0.112714	0.00616333	0.111963	0.163936	0.00616333	0.00153374	0	0.162179	0.162179	0.164915	0.12019	0.122146	0.112615	0.122146	0.164915	0.164915	0.164915	0.118056	0.118087	0
PX696160	0.106863	0.118296	0.118087	0.113983	0.126321	0.111982	0.113983	0.122212	0.122212	0.108854	0.116078	0.0851568	0.00930233	0.112615	0	0.114671	0.163936	0.162179	0.162179	0.116014	0.116187	0.114269	0	0.120862	0	0.12426	0.111968	0.112714	0.00616333	0.111963	0.163936	0.00616333	0.00153374	0	0.162179	0.162179	0.164915	0.12019	0.122146	0.112615	0.122146	0.164915	0.164915	0.164915	0.118056	0.118087	0	0
PX696161	0.143479	0.114319	0.114118	0.115922	0.00460123	0.0647106	0.066563	0.0809687	0.0809687	0.15008	0.156478	0.126967	0.12008	0.148406	0.12193	0.150632	0.142777	0.139926	0.139926	0.113918	0.079215	0.151434	0.121715	0	0.12193	0.150074	0.0757466	0.148406	0.119869	0.114118	0.142777	0.119869	0.124891	0.12258	0.139926	0.139926	0.140436	0.0776147	0	0.148406	0	0.140436	0.140436	0.140436	0.0756721	0.0738083	0.121715	0.121715	0.121715
PX696162	0.141824	0.112264	0.112067	0.113868	0.00615385	0.0628705	0.0647106	0.0791959	0.0791959	0.148406	0.154225	0.124867	0.118029	0.146196	0.119869	0.148406	0.140478	0.138268	0.138268	0.111871	0.0775697	0.149769	0.12008	0.00153374	0.119869	0.147829	0.0738528	0.146196	0.117822	0.112067	0.140478	0.117822	0.122798	0.120506	0.138268	0.138268	0.138268	0.075705	0.00152672	0.146196	0.00152672	0.138268	0.138268	0.138268	0.0738964	0.0719245	0.12008	0.12008	0.12008
PX696163	0.135431	0.0944288	0.094267	0.0999525	0.0834226	0.0353604	0.0370833	0.0664829	0.0664829	0.141824	0.147541	0.116613	0.12019	0.139678	0.119978	0.137547	0.138222	0.134008	0.134008	0.0960549	0.0524539	0.143213	0.12019	0.0781423	0.119978	0.136955	0.0559822	0.146275	0.124028	0.100167	0.138222	0.119978	0.120831	0.120616	0.134008	0.134008	0.134008	0	0.0777459	0.139678	0.0777459	0.134008	0.134008	0.134008	0.0336487	0.0352891	0.12019	0.12019	0.12019
PX696167	0.166371	0.106261	0.106076	0.101936	0.149716	0.123982	0.126065	0.132341	0.132341	0.178191	0.184324	0.154988	0.122146	0.171045	0.126096	0.173409	0.143029	0.14066	0.14066	0.101897	0.122146	0.174716	0.126321	0.146332	0.126096	0.0124456	0.13045	0.143986	0.126096	0.102161	0.143029	0.12193	0.124891	0.126772	0.14066	0.14066	0.14066	0.134499	0.145533	0.171045	0.145533	0.14066	0.14066	0.14066	0.121914	0.121908	0.126321	0.126321	0.126321
PX696168	0.161352	0.104248	0.104068	0.100125	0.147753	0.122129	0.124202	0.130498	0.130498	0.172849	0.181894	0.152761	0.12008	0.168699	0.124226	0.171045	0.145392	0.140567	0.140567	0.100093	0.118202	0.169501	0.122273	0.141786	0.124226	0.0140446	0.128348	0.141824	0.124226	0.100167	0.145392	0.12008	0.122798	0.124668	0.140567	0.140567	0.142885	0.1326	0.143329	0.168699	0.143329	0.142885	0.142885	0.142885	0.120071	0.120073	0.122273	0.122273	0.122273
PX696169	0.137524	0.0140337	0.0156159	0.0108397	0.120146	0.097983	0.0999525	0.109586	0.109586	0.144028	0.152243	0.116657	0.116014	0.144174	0.117829	0.146401	0.15222	0.144707	0.144707	0.00460123	0.0966875	0.145366	0.116194	0.112928	0.117829	0.112259	0.104032	0.135431	0.119861	0.0236839	0.15222	0.117829	0.120713	0.118454	0.144707	0.144707	0.147102	0.0960549	0.114118	0.144174	0.114118	0.147102	0.147102	0.147102	0.0958626	0.0979581	0.116194	0.116194	0.116194
PX696170	0.124854	0.0172214	0.0171944	0.0092451	0.113868	0.0921502	0.0940729	0.103811	0.103811	0.135471	0.141193	0.108634	0.109995	0.129055	0.111787	0.131178	0.147576	0.142747	0.142747	0.00613854	0.0884861	0.132568	0.111982	0.108547	0.111787	0.102161	0.0981067	0.124854	0.113784	0.0220028	0.147576	0.111787	0.114586	0.112375	0.142747	0.142747	0.142747	0.0902389	0.107979	0.129055	0.107979	0.142747	0.142747	0.142747	0.0902405	0.0921551	0.111982	0.111982	0.111982
PX696171	0.17579	0.131086	0.130851	0.124285	0.116314	0.0884891	0.0904317	0.109894	0.109894	0.183047	0.18924	0.141824	0.128342	0.180609	0.126038	0.183047	0.161573	0.160466	0.160466	0.122252	0.10266	0.184324	0.126262	0.112939	0.126038	0.128481	0.11642	0.150903	0.130205	0.128695	0.161573	0.126038	0.126939	0.126713	0.160466	0.160466	0.160466	0.100258	0.112344	0.180609	0.112344	0.160466	0.160466	0.160466	0.0980118	0.0961402	0.126262	0.126262	0.126262
PX696172	0.140914	0.0982809	0.0981117	0.0998857	0.0814733	0.0236053	0.0252526	0.0682277	0.0682277	0.149738	0.156363	0.110526	0.105992	0.148352	0.107801	0.150553	0.138196	0.133929	0.133929	0.0979381	0.0500125	0.14946	0.105039	0.0730374	0.107801	0.134741	0.0471219	0.148376	0.111767	0.100125	0.138196	0.107801	0.108533	0.106362	0.132743	0.132743	0.136116	0.0350806	0.0740208	0.148352	0.0740208	0.136116	0.136116	0.136116	0.0334712	0.0351694	0.10436	0.10436	0.10436
PX696173	0.140914	0.0982809	0.0981117	0.0998857	0.0814733	0.0236053	0.0252526	0.0682277	0.0682277	0.151917	0.156363	0.110526	0.105992	0.148352	0.107801	0.150553	0.138196	0.133929	0.133929	0.0979381	0.0500125	0.14946	0.103125	0.0730374	0.107801	0.134741	0.0471219	0.148376	0.111767	0.100125	0.138196	0.107801	0.108533	0.106362	0.132743	0.132743	0.136116	0.0350806	0.0740208	0.148352	0.0740208	0.136116	0.136116	0.136116	0.0334712	0.0351694	0.10436	0.10436	0.10436
PX696174	0.106863	0.118296	0.118087	0.113983	0.126321	0.111982	0.113983	0.122212	0.122212	0.108854	0.116078	0.0851568	0.00930233	0.112615	0	0.114671	0.163936	0.162179	0.162179	0.116014	0.116187	0.114269	0	0.120862	0	0.12426	0.111968	0.112714	0.00616333	0.111963	0.163936	0.00616333	0.00153374	0	0.162179	0.162179	0.164915	0.12019	0.122146	0.112615	0.122146	0.164915	0.164915	0.164915	0.118056	0.118087	0	0	0
PX696175	0.00617645	0.135647	0.135402	0.137593	0.141842	0.135385	0.137516	0.152763	0.152763	0.0109073	0.012504	0.120812	0.106556	0.00932053	0.106556	0.0109073	0.178678	0.172874	0.172874	0.133317	0.146229	0.00932053	0.106556	0.139672	0.106556	0.171215	0.146196	0.0959179	0.108576	0.126999	0.178678	0.10455	0.106556	0.106556	0.172874	0.172874	0.172874	0.131201	0.139672	0.00932053	0.139672	0.172874	0.172874	0.172874	0.143986	0.143996	0.106556	0.106556	0.106556
PX696176	0.00619195	0.139672	0.139419	0.143802	0.154794	0.143724	0.145897	0.16141	0.16141	0.00462963	0.00618238	0.131388	0.112384	0.00307692	0.112384	0.00462963	0.183693	0.179594	0.179594	0.141654	0.150318	0.0030722	0.112384	0.146196	0.112384	0.175459	0.154751	0.0957713	0.114429	0.135226	0.183693	0.110354	0.110574	0.112384	0.179594	0.179594	0.179594	0.13945	0.148104	0.00307692	0.148104	0.179594	0.179594	0.179594	0.152481	0.152483	0.112384	0.112384	0.112384
PX696177	0.00776398	0.145697	0.145432	0.149643	0.160737	0.14947	0.151677	0.167001	0.167001	0	0.00152672	0.135743	0.116078	0.00462963	0.113827	0.00619195	0.188832	0.183725	0.183725	0.147484	0.156478	0.00460829	0.114027	0.150632	0.113827	0.179585	0.160968	0.101961	0.113827	0.141256	0.188832	0.113827	0.110574	0.112384	0.183725	0.183725	0.183725	0.145105	0.154225	0.00462963	0.154225	0.183725	0.183725	0.183725	0.158025	0.158293	0.114027	0.114027	0.114027
PX696178	0.154876	0.104231	0.104231	0.106082	0.0770864	0.0128569	0.0145089	0.0616862	0.0616862	0.157191	0.163271	0.117298	0.127312	0.159525	0.122818	0.161877	0.146983	0.144307	0.144307	0.104044	0.051146	0.163271	0.123043	0.0716584	0.122818	0.140549	0.0454315	0.145753	0.127078	0.106346	0.146983	0.127078	0.125865	0.123497	0.144307	0.144307	0.144307	0.0419536	0.0712844	0.159525	0.0712844	0.144307	0.144307	0.144307	0.0331847	0.0314086	0.123043	0.123043	0.123043
PX696179	0.154028	0.122971	0.122971	0.124825	0.0015528	0.0717473	0.0736809	0.0905801	0.0905801	0.160989	0.167061	0.131921	0.126929	0.158651	0.128843	0.160989	0.153364	0.150352	0.150352	0.122749	0.0870859	0.162345	0.129077	0.00630915	0.128843	0.158108	0.0832024	0.15633	0.126699	0.122971	0.153364	0.126699	0.131962	0.129548	0.150352	0.150352	0.150352	0.087173	0.00627943	0.158651	0.00627943	0.150352	0.150352	0.150352	0.0831432	0.081187	0.129077	0.129077	0.129077
PX696180	0.152594	0.122687	0.122469	0.124285	0.00152439	0.0721956	0.0740988	0.0887246	0.0887246	0.159408	0.16566	0.131214	0.126321	0.157411	0.128202	0.159704	0.152156	0.148994	0.148994	0.122252	0.0871195	0.160737	0.128202	0.00618238	0.128202	0.156909	0.0834525	0.157411	0.126096	0.122469	0.152156	0.126096	0.131261	0.128891	0.148994	0.148994	0.149268	0.0853854	0.00616333	0.157411	0.00616333	0.149268	0.149268	0.149268	0.0834014	0.0814733	0.128202	0.128202	0.128202
PX696181	0.152875	0.122687	0.122469	0.124285	0.00152439	0.0721956	0.0740988	0.0888763	0.0888763	0.159704	0.16566	0.131214	0.126321	0.157411	0.128202	0.159704	0.152156	0.149268	0.149268	0.122252	0.0872686	0.161035	0.128431	0.00619195	0.128202	0.156909	0.0834525	0.157411	0.126096	0.122469	0.152156	0.126096	0.131261	0.128891	0.149268	0.149268	0.149268	0.0853854	0.00616333	0.157411	0.00616333	0.149268	0.149268	0.149268	0.0835437	0.0814733	0.128431	0.128431	0.128431
PX696182	0.106313	0.118296	0.118087	0.113784	0.126096	0.111787	0.113784	0.121781	0.121781	0.110952	0.116078	0.0851568	0.00930233	0.112615	0	0.114671	0.163936	0.162179	0.162179	0.115811	0.115786	0.114269	0.00149031	0.12044	0	0.12426	0.111968	0.112714	0.00615385	0.111963	0.163936	0.00615385	0.00153374	0	0.160698	0.160698	0.164915	0.119978	0.122146	0.112615	0.122146	0.164915	0.164915	0.164915	0.117642	0.117879	0	0	0
PX696184	0.14303	0.100244	0.100072	0.101842	0.0834226	0.0252526	0.0269105	0.0663725	0.0663725	0.151892	0.158608	0.10852	0.107966	0.150553	0.109777	0.152772	0.135931	0.131831	0.131831	0.0998874	0.0517844	0.15163	0.106966	0.0749158	0.109777	0.136897	0.0488875	0.150594	0.113771	0.102112	0.135931	0.109777	0.110532	0.108343	0.130668	0.130668	0.13398	0.0367759	0.0759275	0.150553	0.0759275	0.13398	0.13398	0.13398	0.0351691	0.0368757	0.1063	0.1063	0.1063
PX696185	0.135322	0.0963574	0.0961919	0.101897	0.0721956	0.00928793	0.0108696	0.0558901	0.0558901	0.141664	0.145367	0.116608	0.109995	0.141818	0.109803	0.143988	0.149783	0.144643	0.144643	0.0999525	0.0503763	0.143028	0.108293	0.0660135	0.109803	0.128431	0.0456491	0.137556	0.113784	0.0923518	0.149783	0.109803	0.112573	0.110381	0.144643	0.144643	0.147036	0.0353604	0.066674	0.141818	0.066674	0.147036	0.147036	0.147036	0.0321742	0.0303905	0.108293	0.108293	0.108293
PX696186	0.161767	0.118296	0.118087	0.128119	0.092325	0.0791331	0.0810362	0.0940164	0.0940164	0.168546	0.174484	0.129175	0.118087	0.166269	0.113885	0.168546	0.133674	0.13398	0.13398	0.126038	0.0792126	0.169893	0.114085	0.0890456	0.113885	0.143281	0.0982313	0.152778	0.117879	0.120073	0.133674	0.113885	0.114689	0.114487	0.13398	0.13398	0.13398	0.0808829	0.0885905	0.166269	0.0885905	0.13398	0.13398	0.13398	0.0847378	0.0828856	0.114085	0.114085	0.114085
PX696187	0.152875	0.122687	0.122469	0.124285	0.00152439	0.0721956	0.0740988	0.0888763	0.0888763	0.159704	0.16566	0.131214	0.126321	0.157411	0.128202	0.159704	0.152156	0.149268	0.149268	0.122252	0.0872686	0.161035	0.128431	0.00619195	0.128202	0.156909	0.0834525	0.157411	0.126096	0.122469	0.152156	0.126096	0.131261	0.128891	0.149268	0.149268	0.149268	0.0853854	0.00616333	0.157411	0.00616333	0.149268	0.149268	0.149268	0.0835437	0.0814733	0.128431	0.128431	0.128431
PX696188	0.150461	0.125197	0.124963	0.12711	0.0016	0.0741553	0.0761619	0.0917636	0.0917636	0.160049	0.163541	0.133444	0.12682	0.158701	0.131251	0.161111	0.152156	0.148392	0.148392	0.124963	0.0881614	0.155983	0.129592	0.00634921	0.131251	0.159025	0.0858835	0.158701	0.12682	0.124963	0.152156	0.12682	0.133491	0.131251	0.146994	0.146994	0.150977	0.086129	0.00646204	0.158701	0.00646204	0.150977	0.150977	0.150977	0.086129	0.0839436	0.129072	0.129072	0.129072
PX696189	0.00617645	0.137531	0.137283	0.139473	0.14374	0.137277	0.139411	0.154702	0.154702	0.0109073	0.0124844	0.120812	0.108357	0.00932053	0.108357	0.0109073	0.178678	0.174868	0.174868	0.135187	0.148134	0.00930607	0.108357	0.139672	0.108357	0.17317	0.148104	0.0959179	0.11038	0.128852	0.178678	0.106348	0.106556	0.108357	0.174868	0.174868	0.174868	0.133091	0.141567	0.00932053	0.141567	0.174868	0.174868	0.174868	0.145899	0.145913	0.108357	0.108357	0.108357
PX696190	0.148358	0.098296	0.0981267	0.0998992	0.0795374	0.0236952	0.0253531	0.0538101	0.0538101	0.154988	0.160838	0.112573	0.118087	0.152761	0.117879	0.154988	0.127009	0.125554	0.125554	0.0979581	0.0454925	0.156349	0.118087	0.0743071	0.117879	0.120071	0.0419406	0.144002	0.12193	0.0981866	0.127009	0.117879	0.116695	0.118505	0.125554	0.125554	0.125554	0.0352891	0.0739324	0.152761	0.0739324	0.125554	0.125554	0.125554	0.00458366	0	0.118087	0.118087	0.118087
PX696191	0.148352	0.102222	0.102045	0.103827	0.0779443	0.0123986	0.0139901	0.0630315	0.0630315	0.150553	0.156363	0.112553	0.122129	0.152772	0.117849	0.155006	0.140478	0.138268	0.138268	0.101869	0.0509164	0.156363	0.118056	0.072684	0.117849	0.134741	0.0437384	0.144027	0.121914	0.102112	0.140478	0.121914	0.120725	0.118474	0.138268	0.138268	0.138268	0.0421395	0.0723171	0.152772	0.0723171	0.138268	0.138268	0.138268	0.0320158	0.030258	0.118056	0.118056	0.118056
PX696192	0.148352	0.102222	0.102045	0.103827	0.0779443	0.0123986	0.0139901	0.062927	0.062927	0.150553	0.156363	0.112553	0.122129	0.152772	0.117849	0.155006	0.140478	0.138268	0.138268	0.101869	0.0509164	0.156363	0.118056	0.072684	0.117849	0.134741	0.0437384	0.144027	0.121914	0.102112	0.140478	0.121914	0.120725	0.118474	0.138268	0.138268	0.138268	0.0421395	0.0723171	0.152772	0.0723171	0.138268	0.138268	0.138268	0.0319647	0.030258	0.118056	0.118056	0.118056
PX696193	0.161735	0.110145	0.109953	0.105973	0.0946877	0.0754505	0.0773252	0.0981117	0.0981117	0.168642	0.174645	0.114573	0.132553	0.166322	0.128393	0.168642	0.133759	0.12982	0.12982	0.105992	0.0772373	0.169967	0.128393	0.0911957	0.128393	0.116014	0.0904463	0.152804	0.132553	0.113969	0.133759	0.132553	0.131169	0.128852	0.12982	0.12982	0.12982	0.0772867	0.0907272	0.166322	0.0907272	0.12982	0.12982	0.12982	0.0680766	0.0735626	0.128393	0.128393	0.128393
PX696194	0.133269	0.0924854	0.0923273	0.097983	0.0685228	0.00769594	0.00926297	0.0539271	0.0539271	0.139662	0.145377	0.112545	0.106022	0.137516	0.105838	0.139662	0.147401	0.144794	0.144794	0.0960549	0.0492155	0.141049	0.106022	0.0633668	0.105838	0.12426	0.0422079	0.135385	0.109777	0.0885199	0.147401	0.105838	0.108556	0.106392	0.144794	0.144794	0.144794	0.0335829	0.0630513	0.137516	0.0630513	0.144794	0.144794	0.144794	0.030342	0.028636	0.106022	0.106022	0.106022
PX696195	0.145952	0.098296	0.0981267	0.0998992	0.0795374	0.0236952	0.0253531	0.053898	0.053898	0.152456	0.160838	0.112573	0.118087	0.152761	0.117879	0.154988	0.127009	0.123559	0.123559	0.0979581	0.0448367	0.153802	0.116243	0.0731942	0.117879	0.120071	0.0419406	0.144002	0.12193	0.0981866	0.127009	0.117879	0.116695	0.118505	0.123559	0.123559	0.125554	0.0352891	0.0739324	0.152761	0.0739324	0.125554	0.125554	0.125554	0.00459068	0	0.116243	0.116243	0.116243
PX696196	0.133254	0.00306748	0.00306279	0.0171944	0.122469	0.100125	0.102112	0.116078	0.116078	0.144065	0.149856	0.116657	0.118087	0.137531	0.120109	0.139693	0.15681	0.153626	0.153626	0.0140119	0.0923273	0.141072	0.120109	0.116801	0.120109	0.108158	0.112121	0.133254	0.122146	0.021974	0.15681	0.120109	0.122798	0.120535	0.153626	0.153626	0.153626	0.09622	0.116184	0.137531	0.116184	0.153626	0.153626	0.153626	0.100125	0.100093	0.120109	0.120109	0.120109
PX696197	0.148358	0.098296	0.0981267	0.0998992	0.0795374	0.0236952	0.0253531	0.0538101	0.0538101	0.154988	0.160838	0.112573	0.118087	0.152761	0.117879	0.154988	0.127009	0.125554	0.125554	0.0979581	0.0454925	0.156349	0.118087	0.0743071	0.117879	0.120071	0.0419406	0.144002	0.12193	0.0981866	0.127009	0.117879	0.116695	0.118505	0.125554	0.125554	0.125554	0.0352891	0.0739324	0.152761	0.0739324	0.125554	0.125554	0.125554	0.00458366	0	0.118087	0.118087	0.118087
PX696198	0.150632	0.120572	0.120359	0.122172	0	0.0703054	0.0721956	0.0869135	0.0869135	0.157411	0.163339	0.129083	0.124226	0.155134	0.126096	0.157411	0.149783	0.147036	0.147036	0.120146	0.085302	0.158748	0.126321	0.00462963	0.126096	0.154614	0.0815062	0.155134	0.124006	0.120359	0.149783	0.124006	0.129122	0.126772	0.147036	0.147036	0.147036	0.0834226	0.00460829	0.155134	0.00460829	0.147036	0.147036	0.147036	0.0815876	0.0795374	0.126321	0.126321	0.126321
PX696199	0.152875	0.118352	0.118143	0.11996	0.089352	0.0369372	0.0386601	0.0719245	0.0719245	0.159704	0.16566	0.126937	0.128342	0.157411	0.126038	0.159704	0.152054	0.144794	0.144794	0.115874	0.0523149	0.161035	0.124197	0.0820306	0.126038	0.136849	0.0540409	0.135522	0.130205	0.118264	0.152054	0.126038	0.124861	0.124639	0.144794	0.144794	0.144794	0.047349	0.0816119	0.157411	0.0816119	0.144794	0.144794	0.144794	0.0454928	0.0436676	0.124197	0.124197	0.124197
PX696200	0.161934	0.100525	0.100351	0.0942878	0.102374	0.100107	0.102111	0.115718	0.115718	0.17371	0.179825	0.116629	0.128348	0.166591	0.128119	0.168946	0.145068	0.146969	0.146969	0.0961974	0.102219	0.170253	0.128348	0.101048	0.128119	0.126554	0.114251	0.159467	0.132331	0.102219	0.145068	0.128119	0.126937	0.128807	0.146969	0.146969	0.146969	0.105944	0.100523	0.166591	0.100523	0.146969	0.146969	0.146969	0.107851	0.105944	0.128348	0.128348	0.128348
PX696201	0.131138	0	0	0.0171944	0.120359	0.0981517	0.100125	0.114027	0.114027	0.141871	0.147636	0.114644	0.116079	0.135385	0.118087	0.137531	0.154475	0.151418	0.151418	0.0140119	0.0904009	0.138916	0.118087	0.114723	0.118087	0.108158	0.110077	0.133254	0.120109	0.021974	0.154475	0.118087	0.120749	0.118505	0.151418	0.151418	0.151418	0.094267	0.114118	0.135385	0.114118	0.151418	0.151418	0.151418	0.0981517	0.0981267	0.118087	0.118087	0.118087
PX696202	0.00776398	0.141842	0.141584	0.146008	0.157057	0.145897	0.148086	0.163673	0.163673	0.00307692	0.0046225	0.131388	0.112384	0.00462963	0.112384	0.00619195	0.188832	0.184432	0.184432	0.143851	0.152547	0.0046225	0.112384	0.148406	0.112384	0.180266	0.157006	0.101961	0.114429	0.137392	0.188832	0.110354	0.110574	0.112384	0.184432	0.184432	0.184432	0.141584	0.150318	0.00462963	0.150318	0.184432	0.184432	0.184432	0.154702	0.154696	0.112384	0.112384	0.112384
PX696203	0.091717	0.135379	0.135135	0.135141	0.157057	0.135141	0.137283	0.152491	0.152491	0.101961	0.103871	0.116949	0.110417	0.0957713	0.11452	0.09782	0.166344	0.163233	0.163233	0.130905	0.139411	0.0956047	0.11452	0.148406	0.11452	0.154751	0.141613	0	0.110417	0.135158	0.166344	0.108386	0.112714	0.11452	0.163233	0.163233	0.163233	0.148176	0.150318	0.0957713	0.150318	0.163233	0.163233	0.163233	0.145929	0.145907	0.11452	0.11452	0.11452
PX696204	0.124891	0.0187836	0.0187543	0.015538	0.115922	0.0941057	0.0960549	0.107605	0.107605	0.135585	0.141331	0.106669	0.113983	0.129122	0.115795	0.131261	0.154475	0.149226	0.149226	0.0123781	0.088499	0.132643	0.115998	0.110574	0.115795	0.10028	0.100093	0.129032	0.11782	0.0187543	0.154475	0.115795	0.118655	0.116408	0.149226	0.149226	0.149226	0.101936	0.109995	0.129122	0.109995	0.149226	0.149226	0.149226	0.0958905	0.0940844	0.115998	0.115998	0.115998
PX696205	0.126967	0.0220085	0.021974	0.0219683	0.120146	0.0941367	0.0960927	0.113827	0.113827	0.1377	0.14346	0.116657	0.109969	0.131214	0.111767	0.13336	0.168802	0.162642	0.162642	0.0187509	0.094267	0.134741	0.111963	0.114723	0.111767	0.104235	0.108158	0.133284	0.115789	0	0.168802	0.111767	0.114573	0.112356	0.162642	0.162642	0.162642	0.0999941	0.114118	0.131214	0.114118	0.162642	0.162642	0.162642	0.100046	0.0980177	0.111963	0.111963	0.111963
PX696206	0.129083	0.0236457	0.0236085	0.0236425	0.122469	0.0923518	0.0942981	0.112067	0.112067	0.139894	0.14568	0.118684	0.111963	0.13336	0.113971	0.135522	0.166344	0.160351	0.160351	0.0204045	0.09622	0.136897	0.113971	0.116801	0.113971	0.100351	0.110201	0.135431	0.118029	0.00769472	0.166344	0.113971	0.116608	0.114372	0.160351	0.160351	0.160351	0.0981866	0.116184	0.13336	0.116184	0.160351	0.160351	0.160351	0.102219	0.100167	0.113971	0.113971	0.113971
PX696207	0.126967	0.0220085	0.021974	0.0220028	0.120359	0.0904188	0.0923518	0.110031	0.110031	0.1377	0.14346	0.116657	0.109969	0.131214	0.111963	0.13336	0.163944	0.158102	0.158102	0.0187803	0.0981866	0.134741	0.111963	0.114723	0.111963	0.100351	0.108158	0.133284	0.115993	0.00613969	0.163944	0.111963	0.114573	0.112356	0.158102	0.158102	0.158102	0.100167	0.114118	0.131214	0.114118	0.158102	0.158102	0.158102	0.100218	0.0981866	0.111963	0.111963	0.111963
GMBDE4270-23	0.00153846	0.135624	0.135624	0.139947	0.150871	0.139932	0.142082	0.157516	0.157516	0.00621118	0.00777605	0.127552	0.108718	0.00464396	0.108718	0.00621118	0.179356	0.175497	0.175497	0.137806	0.146441	0.00463679	0.108718	0.142342	0.108718	0.173736	0.150845	0.0940638	0.110742	0.131414	0.179356	0.106708	0.106907	0.108718	0.175497	0.175497	0.175497	0.135717	0.144251	0.00464396	0.144251	0.175497	0.175497	0.175497	0.14863	0.148648	0.108718	0.108718	0.108718
GMBDE4685-23	0.00308642	0.135379	0.135379	0.139693	0.150594	0.139678	0.141824	0.157224	0.157224	0.00778816	0.00934579	0.127552	0.108527	0.00621118	0.108527	0.00778816	0.179356	0.175163	0.175163	0.137556	0.146174	0.00619195	0.108527	0.142342	0.108527	0.171045	0.150568	0.0920358	0.110547	0.131178	0.179356	0.106522	0.106907	0.108718	0.175163	0.175163	0.175163	0.135472	0.143988	0.00621118	0.143988	0.175163	0.175163	0.175163	0.148358	0.148376	0.108527	0.108527	0.108527
GMBDD4555-23	0.0015361	0.135379	0.135379	0.139693	0.150594	0.139678	0.141824	0.157224	0.157224	0.00620155	0.00776398	0.127323	0.108527	0.00463679	0.108527	0.00620155	0.178995	0.175163	0.175163	0.137556	0.146174	0.00462963	0.108527	0.142082	0.108527	0.173409	0.150568	0.0939001	0.110547	0.131178	0.178995	0.106522	0.10672	0.108527	0.175163	0.175163	0.175163	0.135472	0.143988	0.00463679	0.143988	0.175163	0.175163	0.175163	0.148358	0.148376	0.108527	0.108527	0.108527
GMCBE624-18	0.00464396	0.133736	0.133736	0.138056	0.15344	0.142336	0.144515	0.16005	0.16005	0.00621118	0.00778816	0.131862	0.113013	0.00153846	0.113013	0.00308642	0.184437	0.178269	0.178269	0.135922	0.144529	0.00153846	0.113013	0.146732	0.113013	0.17177	0.153393	0.0940638	0.115077	0.129547	0.184437	0.110963	0.113013	0.113013	0.178269	0.178269	0.178269	0.142342	0.146732	0.00153846	0.146732	0.178269	0.178269	0.178269	0.151108	0.151106	0.113013	0.113013	0.113013
INSSD2205-21	0.144788	0.0970924	0.0970924	0.0970538	0.0767938	0.0342229	0.0359694	0.0618049	0.0618049	0.151387	0.155562	0.121359	0.117071	0.149171	0.119106	0.146971	0.141338	0.137386	0.137386	0.0951135	0.0531614	0.151106	0.119106	0.0711394	0.119106	0.138272	0.0548913	0.151517	0.121156	0.103113	0.141338	0.117071	0.121372	0.119106	0.137386	0.137386	0.137386	0.0109023	0.071019	0.149171	0.071019	0.137386	0.137386	0.137386	0.0342229	0.0358735	0.119106	0.119106	0.119106
LPRCT328-21	0.123352	0.115095	0.115095	0.113043	0.125338	0.110921	0.112942	0.131621	0.131621	0.131943	0.13413	0.00619559	0.0835249	0.127616	0.0854301	0.129772	0.14102	0.135202	0.135202	0.113096	0.112951	0.127616	0.0854301	0.123236	0.0854301	0.160084	0.110963	0.117456	0.0854301	0.117109	0.14102	0.0835249	0.0854301	0.0854301	0.135202	0.135202	0.135202	0.112951	0.123236	0.127616	0.123236	0.135202	0.135202	0.135202	0.108914	0.108937	0.0854301	0.0854301	0.0854301
GMGMU1959-20	0.152733	0.100762	0.100587	0.102564	0.11061	0.0870356	0.0851311	0.0966651	0.0966651	0.154922	0.157214	0.112645	0.120749	0.159457	0.118715	0.161716	0.138196	0.130669	0.130669	0.0986363	0.0915447	0.157126	0.117056	0.105088	0.118715	0.124926	0.102577	0.157231	0.120749	0.0986159	0.138196	0.120749	0.118715	0.118715	0.130669	0.130669	0.132567	0.0928033	0.106556	0.159457	0.106556	0.132567	0.132567	0.132567	0.0889532	0.0870307	0.117056	0.117056	0.117056
INLEP4703-16	0.148352	0.0867395	0.0865923	0.080827	0.117891	0.0998874	0.10185	0.109761	0.109761	0.155006	0.160869	0.124914	0.122395	0.148352	0.120181	0.150553	0.129213	0.129735	0.129735	0.084568	0.0981117	0.151923	0.120394	0.112559	0.120181	0.13254	0.107988	0.159501	0.122178	0.0923126	0.129213	0.120181	0.121037	0.120822	0.129735	0.129735	0.129735	0.107792	0.111968	0.148352	0.111968	0.129735	0.129735	0.129735	0.0979381	0.0960139	0.120394	0.120394	0.120394
INLEP3210-16	0.148352	0.0886369	0.0884861	0.0826856	0.11996	0.10185	0.103827	0.109761	0.109761	0.155006	0.160869	0.126977	0.12441	0.148352	0.122178	0.150553	0.131435	0.131849	0.131849	0.0864455	0.0981117	0.151923	0.122395	0.1146	0.122178	0.13465	0.109969	0.161735	0.124189	0.0942456	0.131435	0.122178	0.12305	0.122831	0.131849	0.131849	0.131849	0.109803	0.113997	0.148352	0.113997	0.131849	0.131849	0.131849	0.0998874	0.0979432	0.122395	0.122395	0.122395
GMLWD4554-23	0.0191133	0.137112	0.137112	0.139296	0.148125	0.132808	0.134955	0.148059	0.148059	0.0241143	0.0258029	0.135064	0.10784	0.0224366	0.10784	0.0241143	0.169794	0.170426	0.170426	0.139321	0.141524	0.0224366	0.10784	0.141468	0.10784	0.175728	0.145863	0.0988839	0.109874	0.135019	0.169794	0.10582	0.10784	0.10784	0.170426	0.170426	0.170426	0.130765	0.141468	0.0224366	0.141468	0.170426	0.170426	0.170426	0.141458	0.14146	0.10784	0.10784	0.10784
NOFIG363-15	0.152763	0.0982809	0.0981117	0.0998942	0.10786	0.0845631	0.0826793	0.0940712	0.0940712	0.154982	0.16082	0.110612	0.120086	0.157216	0.115838	0.159467	0.135929	0.131851	0.131851	0.0960139	0.0904188	0.16082	0.116041	0.104576	0.115838	0.122211	0.100093	0.155006	0.119874	0.0961654	0.135929	0.119874	0.116657	0.116451	0.131851	0.131851	0.131851	0.0902648	0.104032	0.157216	0.104032	0.131851	0.131851	0.131851	0.0864598	0.0845552	0.116041	0.116041	0.116041
GMPBA092-18	0.15731	0.116271	0.116271	0.118329	0.124752	0.0960562	0.0980445	0.114152	0.114152	0.159575	0.161858	0.12039	0.120422	0.15731	0.124572	0.159575	0.162134	0.154895	0.154895	0.114189	0.110212	0.15731	0.124572	0.120481	0.124572	0.135435	0.120434	0.155044	0.124572	0.106028	0.162134	0.120422	0.124572	0.124572	0.154895	0.154895	0.154895	0.104054	0.120481	0.15731	0.120481	0.154895	0.154895	0.154895	0.10614	0.104054	0.124572	0.124572	0.124572
GMPBA118-18	0.15306	0.110742	0.110742	0.112757	0.118983	0.0910137	0.0929482	0.108711	0.108711	0.155274	0.157505	0.116863	0.116902	0.15306	0.120964	0.155274	0.155004	0.148301	0.148301	0.108718	0.104795	0.15306	0.120964	0.114833	0.120964	0.129404	0.118938	0.153043	0.120964	0.100755	0.155004	0.116902	0.120964	0.120964	0.148301	0.148301	0.148301	0.0988072	0.114833	0.15306	0.114833	0.148301	0.148301	0.148301	0.100821	0.0988072	0.120964	0.120964	0.120964
GMPXA11989-23	0.0222139	0.14872	0.14872	0.148774	0.166903	0.146463	0.148678	0.164326	0.164326	0.0238724	0.0255008	0.144775	0.116836	0.0222139	0.116836	0.0238724	0.194762	0.194906	0.194906	0.148839	0.14872	0.0221787	0.116836	0.157996	0.116836	0.183185	0.162168	0.104423	0.118903	0.142287	0.194762	0.114783	0.115006	0.116836	0.194906	0.194906	0.194906	0.146433	0.159929	0.0222139	0.159929	0.194906	0.194906	0.194906	0.155323	0.155293	0.116836	0.116836	0.116836
GMPMK369-18	0.0222139	0.14872	0.14872	0.148774	0.166903	0.146463	0.148678	0.164326	0.164326	0.0238724	0.0255008	0.144775	0.116836	0.0222139	0.116836	0.0238724	0.194762	0.194906	0.194906	0.148839	0.14872	0.0221787	0.116836	0.157996	0.116836	0.183185	0.162168	0.104423	0.118903	0.142287	0.194762	0.114783	0.115006	0.116836	0.194906	0.194906	0.194906	0.146433	0.159929	0.0222139	0.159929	0.194906	0.194906	0.194906	0.155323	0.155293	0.116836	0.116836	0.116836
GMPXA11473-23	0.0222139	0.14872	0.14872	0.148774	0.166903	0.146463	0.148678	0.164326	0.164326	0.0238724	0.0255008	0.144775	0.116836	0.0222139	0.116836	0.0238724	0.194762	0.194906	0.194906	0.148839	0.14872	0.0221787	0.116836	0.157996	0.116836	0.183185	0.162168	0.104423	0.118903	0.142287	0.194762	0.114783	0.115006	0.116836	0.194906	0.194906	0.194906	0.146433	0.159929	0.0222139	0.159929	0.194906	0.194906	0.194906	0.155323	0.155293	0.116836	0.116836	0.116836
BBTH1835-19	0.135402	0.0944074	0.0942456	0.0999209	0.0703054	0.00771605	0.00928793	0.0540865	0.0540865	0.141818	0.147547	0.114573	0.108022	0.139664	0.107834	0.141818	0.14743	0.14482	0.14482	0.097983	0.0493174	0.143203	0.108022	0.0651431	0.107834	0.126321	0.0438835	0.135402	0.111787	0.0904188	0.14743	0.107834	0.110574	0.108399	0.14482	0.14482	0.14482	0.0336487	0.0648182	0.139664	0.0648182	0.14482	0.14482	0.14482	0.030468	0.0287006	0.108022	0.108022	0.108022
BBTH3018-22	0.129483	0.130744	0.13051	0.128202	0.1408	0.126038	0.128114	0.158283	0.158283	0.136064	0.139767	0.108727	0.0981517	0.133854	0.101936	0.136064	0.147678	0.145041	0.145041	0.12404	0.128348	0.135327	0.102112	0.131148	0.101936	0.163764	0.132547	0.136064	0.101936	0.122259	0.147678	0.097983	0.0986967	0.100472	0.145041	0.145041	0.145041	0.130203	0.134656	0.133854	0.134656	0.145041	0.145041	0.145041	0.128114	0.128119	0.102112	0.102112	0.102112
BBTH3037-22	0.00307692	0.139167	0.138916	0.143021	0.153942	0.142944	0.145103	0.160517	0.160517	0.00462963	0.00616333	0.129233	0.109969	0.00619195	0.107773	0.00776398	0.181154	0.17653	0.17653	0.140886	0.149769	0.00616333	0.10796	0.144002	0.107773	0.172433	0.154183	0.0957713	0.107773	0.134741	0.181154	0.107773	0.104535	0.106336	0.17653	0.17653	0.17653	0.138697	0.147565	0.00619195	0.147565	0.17653	0.17653	0.17653	0.151645	0.151647	0.10796	0.10796	0.10796
DTNHM5263-23	0.152763	0.0982809	0.0981117	0.0998942	0.10786	0.0845631	0.0826793	0.0940712	0.0940712	0.154982	0.16082	0.110612	0.120086	0.157216	0.115838	0.159467	0.135929	0.131851	0.131851	0.0960139	0.0904188	0.16082	0.116041	0.104576	0.115838	0.122211	0.100093	0.155006	0.119874	0.0961654	0.135929	0.119874	0.116657	0.116451	0.131851	0.131851	0.131851	0.0902648	0.104032	0.157216	0.104032	0.131851	0.131851	0.131851	0.0864598	0.0845552	0.116041	0.116041	0.116041
BBTH1832-19	0.142405	0.0998383	0.0998383	0.106001	0.0678973	0.00827815	0.00996678	0.0507367	0.0507367	0.149413	0.155633	0.119772	0.110461	0.147059	0.110255	0.149413	0.150975	0.147957	0.147957	0.103897	0.0474696	0.150883	0.110461	0.062402	0.110255	0.128082	0.0454557	0.130938	0.114529	0.0977571	0.150975	0.110255	0.113232	0.110876	0.147957	0.147957	0.147957	0.0343636	0.0620699	0.147059	0.0620699	0.147957	0.147957	0.147957	0.0309497	0.0290537	0.110461	0.110461	0.110461
BBTH1834-19	0.139844	0.0945961	0.0945961	0.100508	0.0676291	0.00967742	0.0113269	0.0509643	0.0509643	0.146576	0.152575	0.117947	0.111084	0.144315	0.110882	0.146576	0.152779	0.149739	0.149739	0.0984872	0.0460129	0.148014	0.111084	0.0623028	0.110882	0.130235	0.0439828	0.135338	0.115016	0.0925964	0.152779	0.110882	0.113771	0.11149	0.149739	0.149739	0.149739	0.0315652	0.0619809	0.144315	0.0619809	0.149739	0.149739	0.149739	0.0300205	0.0281865	0.111084	0.111084	0.111084
BCHYM14390-16	0.00776398	0.143504	0.143244	0.143021	0.151711	0.142944	0.145103	0.158285	0.158285	0.0125392	0.0140845	0.129233	0.114027	0.0109375	0.115874	0.0125392	0.17366	0.169498	0.169498	0.140886	0.154225	0.0108865	0.116078	0.141824	0.115874	0.184444	0.154183	0.101961	0.115874	0.134741	0.17366	0.111795	0.112615	0.114429	0.169498	0.169498	0.169498	0.138697	0.145377	0.0109375	0.145377	0.169498	0.169498	0.169498	0.151645	0.151647	0.116078	0.116078	0.116078
GMBDE3845-23	0.00153374	0.135379	0.135135	0.13944	0.150318	0.139425	0.141567	0.156934	0.156934	0.00619195	0.00775194	0.127095	0.108338	0.00462963	0.108338	0.00619195	0.178636	0.17483	0.17483	0.137308	0.145907	0.0046225	0.108338	0.141824	0.108338	0.173082	0.150292	0.093737	0.110354	0.130943	0.178636	0.106336	0.106534	0.108338	0.17483	0.17483	0.17483	0.135228	0.143726	0.00462963	0.143726	0.17483	0.17483	0.17483	0.148086	0.148105	0.108338	0.108338	0.108338
GMPMK1520-18	0.0238724	0.150959	0.150959	0.146543	0.164561	0.144265	0.146463	0.162036	0.162036	0.0255415	0.0271778	0.142547	0.118903	0.0238724	0.118903	0.0255415	0.192137	0.192409	0.192409	0.1466	0.146497	0.0238344	0.118903	0.155709	0.118903	0.18076	0.159869	0.102321	0.120986	0.14451	0.192137	0.116836	0.11707	0.118903	0.192409	0.192409	0.192409	0.148624	0.157639	0.0238724	0.157639	0.192409	0.192409	0.192409	0.153076	0.153053	0.118903	0.118903	0.118903
BBTH1838-19	0.151794	0.087482	0.087482	0.0832938	0.116688	0.103848	0.105954	0.110255	0.110255	0.163802	0.170166	0.128804	0.12603	0.15654	0.123636	0.158941	0.133707	0.134007	0.134007	0.0873228	0.0957552	0.160396	0.123872	0.111058	0.123636	0.130203	0.114802	0.156744	0.12579	0.095657	0.133707	0.123636	0.124585	0.124346	0.134007	0.134007	0.134007	0.110214	0.110435	0.15654	0.110435	0.134007	0.134007	0.134007	0.0996833	0.0976722	0.123872	0.123872	0.123872
BBTH2011-20	0.14618	0.084876	0.0847321	0.0808507	0.115811	0.0979432	0.0998857	0.109777	0.109777	0.157231	0.163108	0.122915	0.122479	0.150551	0.120271	0.152761	0.129241	0.129753	0.129753	0.0845888	0.0962005	0.154128	0.120485	0.110526	0.120271	0.130466	0.108022	0.159541	0.122262	0.0903944	0.129241	0.120271	0.121129	0.120913	0.129753	0.129753	0.129753	0.105783	0.109948	0.150551	0.109948	0.129753	0.129753	0.129753	0.0960139	0.0941259	0.120485	0.120485	0.120485
MAHYM453-10	0.168546	0.104248	0.104068	0.109885	0.108208	0.0829524	0.0810362	0.0883695	0.0883695	0.170839	0.176805	0.133254	0.128365	0.168546	0.132303	0.170839	0.140764	0.136399	0.136399	0.105892	0.0867593	0.17218	0.13254	0.102823	0.132303	0.122259	0.0924297	0.17315	0.132303	0.108098	0.140764	0.128136	0.133256	0.133016	0.136399	0.136399	0.136399	0.0793488	0.102288	0.168546	0.102288	0.136399	0.136399	0.136399	0.0753653	0.0734656	0.13254	0.13254	0.13254
MAHYM454-10	0.170839	0.106261	0.106076	0.111925	0.110269	0.0848817	0.0829524	0.0902922	0.0902922	0.17315	0.179144	0.135385	0.130445	0.170839	0.134409	0.17315	0.143118	0.138607	0.138607	0.10791	0.088699	0.174484	0.13465	0.104857	0.134409	0.124362	0.0943895	0.175478	0.134409	0.110134	0.143118	0.130212	0.135379	0.135135	0.138607	0.138607	0.138607	0.0812715	0.10431	0.170839	0.10431	0.138607	0.138607	0.138607	0.0772428	0.0753242	0.13465	0.13465	0.13465
MAHYM455-10	0.170839	0.106261	0.106076	0.111925	0.110269	0.0848817	0.0829524	0.0902922	0.0902922	0.17315	0.179144	0.135385	0.130445	0.170839	0.134409	0.17315	0.143118	0.138607	0.138607	0.10791	0.088699	0.174484	0.13465	0.104857	0.134409	0.124362	0.0943895	0.175478	0.134409	0.110134	0.143118	0.130212	0.135379	0.135135	0.138607	0.138607	0.138607	0.0812715	0.10431	0.170839	0.10431	0.138607	0.138607	0.138607	0.0772428	0.0753242	0.13465	0.13465	0.13465
GMPBA185-18	0.156229	0.112723	0.112723	0.114779	0.119009	0.0926039	0.0945761	0.108615	0.108615	0.158497	0.162779	0.119185	0.11901	0.156229	0.123155	0.158497	0.158425	0.151103	0.151103	0.110658	0.106658	0.158218	0.123155	0.11501	0.123155	0.131773	0.121087	0.153943	0.123155	0.102536	0.158425	0.11901	0.123378	0.123155	0.151103	0.151103	0.151103	0.098543	0.114803	0.156229	0.114803	0.151103	0.151103	0.151103	0.102605	0.10055	0.123155	0.123155	0.123155
GMPMD758-18	0.125554	0.111111	0.111111	0.103101	0.125533	0.109163	0.11116	0.125586	0.125586	0.131849	0.133978	0.0874835	0.0781469	0.129735	0.0818495	0.131849	0.134461	0.137638	0.137638	0.10709	0.117229	0.129735	0.0818495	0.123457	0.0818495	0.138453	0.115195	0.131864	0.0837197	0.113143	0.134461	0.079992	0.0818495	0.0818495	0.137638	0.137638	0.137638	0.109129	0.123457	0.129735	0.123457	0.137638	0.137638	0.137638	0.11116	0.113201	0.0818495	0.0818495	0.0818495
GMPMZ281-18	0.125105	0.110526	0.110526	0.102564	0.124861	0.108589	0.110574	0.124914	0.124914	0.131374	0.135379	0.0871844	0.0777506	0.12927	0.0814329	0.131374	0.133946	0.136885	0.136885	0.106529	0.116608	0.131148	0.0814329	0.123017	0.0814329	0.1377	0.114586	0.13139	0.0832927	0.112546	0.133946	0.0795856	0.0815713	0.0814329	0.136885	0.136885	0.136885	0.108556	0.122798	0.12927	0.122798	0.136885	0.136885	0.136885	0.110574	0.112604	0.0814329	0.0814329	0.0814329
GMPXB14619-23	0.125105	0.110526	0.110526	0.102564	0.124861	0.108589	0.110574	0.124914	0.124914	0.131374	0.135379	0.0871844	0.0777506	0.12927	0.0814329	0.131374	0.133946	0.136885	0.136885	0.106529	0.116608	0.131148	0.0814329	0.123017	0.0814329	0.1377	0.114586	0.13139	0.0832927	0.112546	0.133946	0.0795856	0.0815713	0.0814329	0.136885	0.136885	0.136885	0.108556	0.122798	0.12927	0.122798	0.136885	0.136885	0.136885	0.110574	0.112604	0.0814329	0.0814329	0.0814329
GMPXB14629-23	0.129502	0.10852	0.10852	0.100606	0.129032	0.10466	0.106618	0.118811	0.118811	0.135875	0.139672	0.0873337	0.0777506	0.133736	0.0814329	0.135875	0.129689	0.132569	0.132569	0.10455	0.112553	0.135379	0.0814329	0.123237	0.0814329	0.135522	0.110574	0.129502	0.0832927	0.110526	0.129689	0.0795856	0.0817102	0.0815713	0.132569	0.132569	0.132569	0.108556	0.122798	0.133736	0.122798	0.132569	0.132569	0.132569	0.106618	0.108634	0.0814329	0.0814329	0.0814329
GMGMB1166-14	0.166788	0.104263	0.104263	0.106509	0.111112	0.0867608	0.0845946	0.0953954	0.0953954	0.169387	0.172008	0.118015	0.129682	0.172008	0.125012	0.174651	0.146079	0.140982	0.140982	0.102028	0.0889439	0.172008	0.125012	0.106535	0.125012	0.13216	0.106615	0.164219	0.127338	0.104274	0.146079	0.127338	0.125012	0.125012	0.140982	0.140982	0.140982	0.0910961	0.106535	0.172008	0.106535	0.140982	0.140982	0.140982	0.0867608	0.0845721	0.125012	0.125012	0.125012
GMGMV732-20	0.153045	0.098621	0.098621	0.100587	0.108616	0.0851391	0.0832411	0.0947193	0.0947193	0.155268	0.159457	0.110806	0.118684	0.157507	0.116657	0.159763	0.13619	0.130435	0.130435	0.0966769	0.0908839	0.159457	0.116657	0.104759	0.116657	0.122864	0.100614	0.155293	0.118684	0.0966634	0.13619	0.118684	0.116863	0.116657	0.130435	0.130435	0.130435	0.0908839	0.104576	0.157507	0.104576	0.130435	0.130435	0.130435	0.0870502	0.0851311	0.116657	0.116657	0.116657
BBTH2007-20	0.130302	0.129273	0.129273	0.126891	0.142145	0.126862	0.129003	0.155708	0.155708	0.137103	0.140925	0.108835	0.0979377	0.134819	0.101834	0.137103	0.149299	0.146477	0.146477	0.122602	0.127096	0.136335	0.102017	0.132178	0.101834	0.165858	0.133581	0.137103	0.101834	0.122864	0.149299	0.0977636	0.0984872	0.100328	0.146477	0.146477	0.146477	0.129025	0.135805	0.134819	0.135805	0.146477	0.146477	0.146477	0.129003	0.129025	0.102017	0.102017	0.102017
BBTH2008-20	0.129483	0.130744	0.13051	0.128202	0.1408	0.126038	0.128114	0.158283	0.158283	0.136064	0.139767	0.108727	0.0981517	0.133854	0.101936	0.136064	0.147678	0.145041	0.145041	0.12404	0.128348	0.135327	0.102112	0.131148	0.101936	0.163764	0.132547	0.136064	0.101936	0.122259	0.147678	0.097983	0.0986967	0.100472	0.145041	0.145041	0.145041	0.130203	0.134656	0.133854	0.134656	0.145041	0.145041	0.145041	0.128114	0.128119	0.102112	0.102112	0.102112
BBTH3019-22	0.129483	0.130744	0.13051	0.128202	0.1408	0.126038	0.128114	0.158283	0.158283	0.136064	0.139767	0.108727	0.0981517	0.133854	0.101936	0.136064	0.147678	0.145041	0.145041	0.12404	0.128348	0.135327	0.102112	0.131148	0.101936	0.163764	0.132547	0.136064	0.101936	0.122259	0.147678	0.097983	0.0986967	0.100472	0.145041	0.145041	0.145041	0.130203	0.134656	0.133854	0.134656	0.145041	0.145041	0.145041	0.128114	0.128119	0.102112	0.102112	0.102112
BBTH2005-20	0.15556	0.0625778	0.0625778	0.0624354	0.120809	0.103848	0.105944	0.116504	0.116504	0.16264	0.168861	0.119592	0.138625	0.15556	0.138363	0.157902	0.154966	0.151758	0.151758	0.0624111	0.0978484	0.159339	0.138625	0.115181	0.138363	0.114936	0.11672	0.169849	0.142915	0.0625439	0.154966	0.138363	0.141707	0.139154	0.151758	0.151758	0.151758	0.10592	0.114542	0.15556	0.114542	0.151758	0.151758	0.151758	0.103848	0.103831	0.138625	0.138625	0.138625
ASQBR706-09	0.154982	0.0665147	0.0664043	0.0662486	0.128252	0.107821	0.109839	0.11996	0.11996	0.161735	0.167655	0.122865	0.141101	0.154982	0.140846	0.157216	0.149711	0.146971	0.146971	0.0662118	0.102018	0.158575	0.141101	0.122825	0.140846	0.116519	0.120131	0.175498	0.145213	0.0645027	0.149711	0.140846	0.144065	0.141613	0.146971	0.146971	0.146971	0.107792	0.122173	0.154982	0.122173	0.146971	0.146971	0.146971	0.107821	0.107792	0.141101	0.141101	0.141101
[truncated: 85 more columns]

## Sheet: Caption
Table. Estimates of Evolutionary Divergence between Sequences
The number of base substitutions per site from between sequences are shown. Analyses were conducted using the Kimura 2-parameter model [1]. The rate variation among sites was modeled with a gamma distribution (shape parameter = 1). This analysis involved 134 nucleotide sequences. Codon positions included were 1st+2nd+3rd+Noncoding. All ambiguous positions were removed for each sequence pair (pair…
1. Kimura M. (1980). A simple method for estimating evolutionary rate of base substitutions through comparative studies of nucleotide sequences. Journal of Molecular Evolution 16:111-120.
2. Kumar S., Stecher G., Li M., Knyaz C., and Tamura K. (2018). MEGA X: Molecular Evolutionary Genetics Analysis across computing platforms. Molecular Biology and Evolution 35:1547-1549.
Disclaimer: Although utmost care has been taken to ensure the correctness of the caption, the caption text is provided "as is" without any warranty of any kind. Authors advise the user to carefully check the caption prior to its use for any purpose and report any errors or problems to the authors immediately (www.megasoftware.net). In no event shall the authors and their employers be liable for a…
