# Supplementary material for: DNA Barcodes and Morphology Reveal Five New Species of Phanerotoma (Hymenoptera, Braconidae, Cheloninae) from China
Source: Insects. 2026 Feb 20;17(2):219. doi: 10.3390/insects17020219 (PMC12941929; doi:10.3390/insects17020219)
Supplement: Supplementary file 1 [file insects-17-00219-s001.zip › S3_Phanerotoma.align.fasta]

>AL1-1
----------------------------ttatattttttatttggaatttattctggagt
gttaggtttatctttaagattaataattcgtttagaattaagagttttaggtgtaatatt
aggaaatgatcaagtttataatttaattgttacaattcatgcttttgtaataattttttt
tatagttatacctattataattggaggatttgggaattggttattaccattaatgttagg
aggtcctgatataagatttcctcgaataaataatataaggttttgattattaattccttc
tcttactttattaataatatcaagttttgtaaatgtaggtgctggaacggggtgaacagt
ttatcctcctttatcattattaagggggcatggaggtatttcagtggatttagtaatttt
ttctttacatttggcaggggtttcttcaattttaggggcaattaattttattacaacggt
atttaatatgtggtttgataaaactataatggataaaatgtctttatttattttttctgt
aattattactgctttattattattattatctttaccagttttagcaggtgctattactat
attattaatagatcgtaatttaaatacaagattttttgatccaagaggtggtggggatcc
aattttatatcaacatttattttgattttttggt------------------------
>AL1-2
-------------------------attttatattttatatttggaatttattcagggat
aataggtttatctttaagattaataattcgtttggaattaagagttttaggaataatatt
aggtaatgatcaagtttataatataatagttacagttcatgcttttgtaataattttttt
tatagttataccaattataattggtggatttggaaattggttagttcctttaatgttagg
tggacctgatataagatttcctcgaataaataatataagattttgattattaattccttc
gttaactttaataattttatcaagttttgtaaatataggggctggtacaggatgaacggt
ttatccaccattatcattaataattggtcatagaggggtttctgtagatttagtaatttt
ttctttacatttagctggtatttcttctattttgggggcaattaattttattagaacagt
tttaaatatatgatttaatattaaaataatagataaattgtctttatttatttgatctgt
aattattactgctttattattattattatcattaccagttttagctggtgcaattactat
attattaatagatcgaaatttaaatacaagattttttgatcctagaggtggaggggatcc
tattttatatcaacatttatt-------------------------------------
>AL1-3
-------------------------attttatattttatatttggaatttattcagggat
aataggtttatctttaagattaataattcgtttggaattaagagttttaggaataatatt
aggtaatgatcaagtttataatataatagttacagttcatgcttttgtaataattttttt
tatagttataccaattataattggtggatttggaaattggttagttcctttaatgttagg
tggacctgatataagatttcctcgaataaataatataagattttgattattaattccttc
gttaactttaataattttatcaagttttgtaaatataggggctggtacaggatgaacggt
ttatccaccattatcattaataattggtcatagaggggtttctgtagatttagtaatttt
ttctttacatttagctggtatttcttctattttgggggcaattaattttattagaacagt
tttaaatatatgatttaatattaaaataatagataaattgtctttatttatttgatctgt
aattattactgctttattattattattatcattaccagttttagctggtgcaattactat
attattaatagatcgaaatttaaatacaagattttttgatcctagaggtggaggggatcc
tattttatatcaacatttattt------------------------------------
>AL1-4
------------------------aattttatattttatatttgggatttattcaggaat
aataggtttatctttaagattaataattcgtttggaattaagagttttaggaataatatt
aggtaatgatcaagtttataatataatagttacagttcatgcttttgtaataattttttt
tatagttatacctattataattggtggatttggaaattggttagttcctttaatattagg
tggacctgatataagatttcctcgaataaataatataagattttgattattaattccttc
attgactttaataattttatcaagttttgtaaatataggggctggtacaggatgaacagt
ttatccaccattatcattaataattggtcataggggggtttctgtagatttagtaatttt
ttctttacatttagctggtatttcttctattttgggggcaattaattttattagaacagt
tttaaatatatgatttaatatgaaaataatagataaattatctttatttatttgatcagt
aattattactgctttattattattattatcattaccagttttagctggtgcaattactat
attattaatagatcgaaatttaaatacaagattttttgatcctagaggtggaggggatcc
tattttatatcaacatttattt------------------------------------
>AL1-5
------------------------aattttatattttatatttggtatttattcgggaat
gataggtttatctttaagattaataattcgtttagaattaagagttttaggggtaatatt
aggtaatgatcaagtttataatataatagttactattcatgcttttattataattttttt
tatagttatgccaattataattggtgggtttggaaattgattagtacctttaatattggg
agggcctgatataaggtttcctcgaataaataatataagtttttgattattaattccttc
tttaatgttaataataatttcaaggtttgtaaatataggggctggaactggttgaactgt
atatccccctttatcattaataattggtcatggaggaatttcagtagatttggtaatttt
ttctttacacttagctggaatttcttcaattttaggagctatcaattttattagaactgt
gttaaatatatgatttaatataaatataatagataaattatctttatttatttgatctgt
tgttattactgcattattattattattatctttacctgtattagcaggtgctattacaat
attattaatagatcgaaatataaatacgagattttttgatcctagaggtgggggtgatcc
aattttgtatcagcatttattt------------------------------------
>AL1-6
------------------------aattttatattttatatttggtatttattcaggaat
agtaggtttatctttaagattaataattcgtttagaattaagagttttaggggtaatatt
aggtaatgatcaagtttataatataatggttactgttcatgcttttattataattttttt
tatggttataccaattataattggtggatttggaaattgattagttcctttaatattggg
tggtcctgatataagttttcctcgaataaataatataagtttttgattattaattccttc
tttaatattaataataatatcaagatttgtaaatatgggggctggaactggttgaactgt
ttaccctcctttatcattaataattggtcatggaggaatttcagtagatttagtaatttt
ttctttacatttagctggaatttcatcaattttaggtgcaattaattttattagaacagt
attaaatatatgatttgatttaaaaataatagataaattatcattatttatttgatctgt
aattattactgcattgttattattattatctttacctgttttagcaggtgctattacaat
attattaatggatcgaaatataaatacaagtttttttgatcctagaggtggaggggatcc
aattttatatcaacatttattt------------------------------------
>AL1-7
------------------------aattttatattttatatttggtatttattcaggaat
agtaggtttatctttaagattaataattcgtttagaattaagagttttaggggtaatatt
aggtaatgatcaagtttataatataatggttactgttcatgcttttattataattttttt
tatggttataccaattataattggtggatttggaaattgattagttcctttaatattggg
tggtcctgatataagttttcctcgaataaataatataagtttttgattattaattccttc
tttaatattaataataatatcaagatttgtaaatatgggggctggaactggttgaactgt
ttaccctcctttatcattaataattggtcatggaggaatttcagtagatttagtaatttt
ttctttacatttagctggaatttcatcaattttaggtgcaattaattttattagaacagt
attaaatatatgatttgatttaaaaataatagataaattatcattatttatttgatctgt
aattattactgcattgttgttattattatctttacctgttttagcaggtgctattacaat
attattaatggatcgaaatataaatacaagtttttttgatcctagaggtggaggggatcc
aattttatatcaacatttattt------------------------------------
>AL1-8
-----------------------gaattttatattttatatttggtatttattcaggaat
aattggtttgtctttaagattaataattcgtttagaattaagagttttaggggttatatt
aggaaatgatcaaatttataatataatggtaacagttcatgcttttattataattttttt
tatggtaatgccaattataattggtggatttggaaattgattagtacctttaatattagg
gggtcctgatataagttttcctcgaataaataatataagtttttgattattaattccttc
tttattattaataataatatcaagatttgtaaatataggggctggaactggttgaactgt
ttatcctccattatcattaataattggtcatgggggaatttcagtggatttagtaatttt
ttctttacatttagctggaatttcatctattttgggtgcaattaattttattagaacagt
attaaatatatggtttaatttaagaataatagataaattatcattatttatttgatctgt
aattattactgcattattgttgttattatctttacctgttttagcaggtgctattacaat
attattaatagatcgaaatataaatacaagtttttttgatcctagaggtgggggtgatcc
tattttatatcagcatttattt------------------------------------
>AL1-9
-----------------------gaattttatattttatatttggtatttattcaggaat
aattggtttgtctttaagattaataattcgtttagaattaagagttttaggggttatatt
aggaaatgatcaaatttataatataatggtaacagttcatgcttttattataattttttt
tatggtaatgccaattataattggtggatttggaaattgattagtacctttaatattagg
gggtcctgatataagttttcctcgaataaataatataagtttttgattattaattccttc
tttattattaataataatatcaagatttgtaaatataggggctggaactggttgaactgt
ttatcctccattatcattaataattggtcatgggggaatttcagtggatttagtaatttt
ttctttacatttagctggaatttcatctattttgggtgcaattaattttattagaacagt
attaaatatatggtttaatttaagaataatagataaattatcattatttatttgatctgt
aattattactgcattattgttgttattatctttacctgttttagcaggtgctattacaat
attattaatagatcgaaatataaatacaagtttttttgatcctagaggtgggggtgatcc
tattttatatcagcatttattt------------------------------------
>AL1-11
----------------------------ttatattttttatttggaatttattctggagt
gttaggtttatctttaagattaataattcgtttagaattaagagttttaggtgtaatatt
aggaaatgatcaagtttataatttaattgttacaattcatgcttttgtaataattttttt
tatagttatacctattataattggaggatttgggaattgattattaccattaatgttagg
aggtcctgatataagattccctcgaataaacaatataaggttttgattattaattccttc
tcttactttattaataatatcaagttttgtaaatgtaggtgctggaacggggtgaacagt
ttatcctcctttatcattattaagggggcatggaggtatttcagtggatttagtaatttt
ttctttacatttggcaggggtttcttcaattttaggggcaattaattttattacaacggt
atttaatatgtggtttgataaaactataatggataaaatgtctttatttattttttctgt
aattattactgctttattactattattatctttgccagttttagcaggtgctattactat
attattaatagatcgtaatttaaatacaagattttttgatccaagaggtggtggggatcc
aattttatatcaacatttattttgattttttggtcacctta-----------------
>AL1-12
-------------------------gtattatattttttatttggaatttattctggagt
gttaggtttatctttaagattaataattcgtttagaattaagagttttaggtgtaatatt
aggaaatgatcaagtttataatttaattgttacaattcatgcttttgtaataattttttt
tatagttatacctattataattggaggatttgggaattgattattaccattaatgttagg
aggtcctgatataagattccctcgaataaacaatataaggttttgattattaattccttc
tcttactttattaataatatcaagttttgtaaatgtaggtgctggaacggggtgaacagt
ttatcctcctttatcattattaagggggcatggaggtatttcagtggatttagtaatttt
ttctttacatttgacaggggtttcttcaattttaggggcaattaattttattacaacggt
atttaatatgtggtttgataaaactataatggataaaatgtctttatttattttttctgt
aattattactgctttattactattattatctttgccagttttagcaggtgctattactat
attattaatagatcgtaatttaaatacaagattttttgatccaagaggtggtggggatcc
aattttatatcaacatttattt------------------------------------
>AL1-13
----------------------------ttatattttatatttggaatttattcaggaat
attgggattatcaataagattaataattcgtttagaattaagagttttgggaataatatt
aggtaatgatcaaatttataatataattgttactatacatgcttttgttataattttttt
tatagttataccaattataattggagggtttggtaattatttattacctttaatattagg
gggtcctgatataagatttcctcgaataaataatataagattttgattattgattccttc
tttaatattattaattatatcaagttttgttaatgtaggtgctggtacaggttgaacagt
ttatccacctttatctttaataagaagtcatagaggtatttcagtagatttagtaatttt
ttctttacatttagctggaatttcttcaattttaggtgctattaattttattagaacagt
tttaaatatatgatttaataaaaaaatgatagataaaatatctttatttattttttcagt
aattattactgcattattattattattatctttaccagttttagctggtgctattacaat
attattaatagatcgtaatttaaatacaagtttttttgatcctagaggaggaggtgatcc
aattttatatcaacatttattt------------------------------------
>AL1-14
-------------------------gttttatattttatttttggtatttattcaggagt
attaggtttatctttaagattaataattcgtttagaattaagagtattaggggaaatatt
aggtaatgatcaagtttataatttaattgtaactattcatgcttttattataattttttt
tatagttatacctattataattggtggttttggtaattgattattacctttaatgttagg
gggtcctgatataagatttcctcgaataaataatataagattttgattattaattccttc
tttaatattattaattatgtcaagttttgtaaatgttggggctgggacaggttgaacagt
ttatcctcctttatctttaataataggtcataggggtatttcggtagatttagttatttt
ttctttacatttagctggtatttcttcaattttaggtgcaattaattttattagaacagt
ttttaatatatggtttaataaaaaaataatagataaaatgtctttatttattttttcagt
tattattactgcattattattgttattatctttaccagttttagctggtgctattactat
attattaatagatcgaaatttaaatacaagattttttgatccaagaggtggcggtgatcc
aattttatatcaacatttattt------------------------------------
>AL1-15
----------------------------ttatattttttatttggaatttattctggagt
gttaggtttatctttaagattaataattcgtttagaattaagagttttaggtgtaatatt
aggaaatgatcaagtttataatttaattgttacaattcatgcttttgtaataattttttt
tatagttatacctattataattggaggatttgggaattggttattaccattaatgttagg
aggtcctgatataagatttcctcgaataaacaatataaggttttgattattaattccttc
tcttactttattaataatatcaagttttgtaaatgtaggtgctggaacggggtgaacagt
ttatcctcctttatcattattaagggggcatggaggtatttcagtggatttagtaatttt
ttctttacatttggcaggggtttcttcaattttaggggcaattaattttattacaacggt
atttaatatgtggtttgataaaactataatggataaaatgtctttatttattttttctgt
aattattactgctttattattattattatctttgccagttttagcaggtgctattactat
attattaatagatcgtaatttaaatacaagattttttgatccaagaggtggtggggatcc
aattttatatcaacatttattt------------------------------------
>AL1-16
------------------------aattttatattttatttttggtatttattcaggagt
attaggtttatctttaagattaataattcgtttagaattaagagtattaggggaaatatt
aggtaatgatcaagtttataatttaattgtaactattcatgcttttattataattttttt
tatagttatacctattataattggtggttttggtaattgattattacctttaatgttagg
gggtcctgatataagattccctcgaataaataatataagattttgattattaattccttc
tttaatattattaattatatcaagttttgtaaatgttggggctggaacaggttgaacagt
ttatcctcctttatctttaataataggtcataggggtatttcggtagatttagttatttt
ttctttacatttagctggtatttcttcaattttaggtgcagttaattttattagaacagt
ttttaatatatggtttaataaaaaaataatagataaaatgtctttatttattttttcagt
tattattactgcattattattgttattatctttaccagttttagctggtgctattactat
attattaatagatcggaatttaaatacaagattttttgatccaagaggtggcggtgatcc
aattttatatcaacatttattt------------------------------------
>AL1-18
----------------------------ttatattttttatttggaatttattctggagt
gttaggtttatctttaagattaataattcgtttagaattaagagttttaggtgtaatatt
aggaaatgatcaagtttataatttaattgttacaattcatgcttttgtaataattttttt
tatagttatacctattataattggaggatttgggaattggttattaccattaatgttagg
aggtcctgatataagatttcctcgaataaacaatataaggttttgattattaattccttc
tcttactttattaataatatcaagttttgtaaatgtaggtgctggaacggggtgaacagt
ttatcctcctttatcattattaagggggcatggaggtatttcagtggatttagtaatttt
ttctttacatttggcaggggtttcttcaattttaggggcaattaattttattacaacggt
atttaatatgtggtttgataaaactataatggataaaatgtctttatttattttttctgt
aattattactgctttattattattattatctttgccagttttagcaggtgctattactat
attattgatagatcgtaatttaaatacaagattttttgatccaagaggtggtggggatcc
aattttatatcaacatttattt------------------------------------
>AL1-19
-----------------------------------------------------------t
attaggattgtcaataagtttaataattcgattagaattaagagtattaggaaatatatt
aggtaatgatcaaatttataatataattgttactatacatgcatttattataattttttt
tatagtaatgccaattataattggaggatttggaaattgattagttccattgatattagg
aggacctgatataagatttcctcgaataaataatataagattttgattattattaccttc
tttgatgttaataatattatcaagatttgttaatataggtgttggaactggttgaaccgt
ttatccaccattatctttaatgatgggtcatgggggtgtatcagttgatttagtaatttt
ttcgttacatttagctggaatttcatcgattttaggagctattaattttataagaacagt
gtataatatatgattt------gtaataatggataaattatctttatttatttgatcagt
aattattactgcattattattattattatctttacctgtattagcaggggcaattactat
attattaatggatcgaaatttaaatacaagattttttgatccaaggggtggtggagatcc
aattttatatcaacatttattt------------------------------------
>AL1-20
-------------------------gttttatattttatatttggaatttattctggaat
attaggattgtcaataagtttaataattcgattagaattaagagtattaggaaatatatt
aggtaatgatcaaatttataatataattgttactatacatgcatttattataattttttt
tatagtaatgccaattataattggaggatttggaaattgattagttccattgatattagg
aggacctgatataagatttcctcgaataaataatataagattttgattattattaccttc
tttgatgttaataatattatcaagatttgttaatataggtgttggaactggttgaaccgt
ttatccaccattatctttaatgatgggtcatgggggtgtatcagttgatttagtaatttt
ttcgttacatttagctggaatttcatcgattttaggagctattaattttataagaacagt
gtataatatatgattt------gtaataatggataaattatctttatttatttgatcagt
aattattactgcattattattattattatctttacctgtattagcaggggcaattactat
attattaatggatcgaaatttaaatacaagattttttgatccaaggggtggtggagatcc
aattttatatcaacatttattttgatttttt---------------------------
>AL1-21
-------------------------gttttatattttatatttggaatttattctggaat
attaggattgtcaataagtttaataattcgattagaattaagagtattaggaaatatatt
aggtaatgatcaaatttataatataattgttactatacatgcatttattataattttttt
tatagtaatgccaattataattggaggatttggaaattgattagttccattgatattagg
aggacctgatataagatttcctcgaataaataatataagattttgattattattaccttc
tttgatgttaataatattatcaagatttgttaatataggtgttggaactggttgaaccgt
ttatccaccattatctttaatgatgggtcatgggggtgtatcagttgatttagtaatttt
ttcgttacatttagctggaatttcatcgattttaggagctattaattttataagaacagt
gtataatatatgattt------gtaataatggataaattatctttatttatttgatcagt
aattattactgcattattattattattatctttacctgtattagcaggggcaattactat
attattaatggatcgaaatttaaatacaagattttttgatccaaggggtggtggagatcc
aattttatatcaacatttattttgatttttt---------------------------
>AL1-22
------------------------aattttatattttatatttggaatttattcaggaat
aataggtttatctttaagattaataattcgtttggaattaagagttttaggaataatatt
aggtaatgatcaagtttataatataatagttacagttcatgcttttgtaataattttttt
tatagttatacctattataattggtggatttggaaattggttagttcctttaatattagg
tggacctgatataagatttcctcgaataaataatataagattttgattattaattccttc
attaactttaataattttatcaagttttgtaaatataggggctggtacaggatgaacagt
ttatccaccattatcattaataattggtcataggggggtttctgtagatttagtaatttt
ttctttacatttagctggtatttcttctattttgggggcaattaattttattagaacagt
tttaaatatatgattcaatatgaaaataatagataaattatctttatttatttgatctgt
aattattactgctttattattattattatcattaccagttttagctggtgcaattactat
attattaatagatcgaaatttaaatacaagattttttgatcctagaggtggaggggatcc
tattttatatcaacatttattt------------------------------------
>AL1-23
-------------------------attttatattttatatttggtatttattcaggaat
agtaggtttatctttaagattaataattcgtttagaattaagagttttaggaattatatt
aggaaatgatcaagtttataatataatagtaactattcatgcttttattataattttttt
tatagttataccaattataattggtggatttggaaattggttggttcctttaatattggg
tggtcctgatataagatttcctcgaataaataatataagattttgattattaattccttc
tttaatattaataataatatcaagatttgtaaatataggagctggaactggttggactgt
ttatcctcctttatcattaataattggtcatggaggaatttcagtagatttagtaatttt
ttctttacatttagctggaatttcatcaattttgggtgcaattaattttattaggacagt
gttaaatatatgatttaatttaagaataatagataaattgtcattatttatttgatctgt
aattattactgcattattattattattatctttaccagttttggcaggtgctattacaat
attattaatagatcgaaatataaatacaagtttttttgatcctagaggtgggggggaccc
tattttatatcaacatttattttgattttttgg-------------------------
>AL1-24
-------------------------gtattatattttttatttggaatttattctggagt
gttaggtttatctttaagattaataattcgtttagaattaagagttttaggtgtaatatt
aggaaatgatcaagtttataatttaattgttacaattcatgcttttgtaataattttttt
tatagttatacctattataattggaggatttgggaattggttattaccattaatgttagg
aggtcctgatataagatttcctcgaataaacaatataaggttttgattattaattccttc
tcttactttattaataatatcaagttttgtaaatgtaggtgctggaacggggtgaacagt
ttatcctcctttatcattattaagggggcatggaggtatttcagtggatttagtaatttt
ttctttacatttggcaggggtttcttcaattttaggggcaattaattttattacaacggt
atttaatatgtggtttgataaaactataatggataaaatgtctttatttattttttctgt
aattattactgctttattattattattatctttgccagttttagcaggtgctattactat
attattaatagatcgtaatttaaatacaagattttttgatccaagaggtggtggggatcc
aattttatatcaacatttattttgatttttt---------------------------
>AL2-1
-------------------------attttatattttatttttggtatttattcaggagt
attaggtttatctttaagattaataattcgtttagaattaagagtattaggggaaatatt
aggtaatgatcaagtttataatttaattgtaactattcatgcttttattataattttttt
tatagttatacctattataattggtggttttggtaattgattattacctttaatgttagg
gggtcctgatataagattccctcgaataaataatataagattttgattattaattccttc
tttaatattattaattatatcaagttttgtaaatgttggggctggaacaggttgaacagt
ttatcctcctttatctttaataataggtcataggggtatttcggtagatttagttatttt
ttctttacatttagctggtatttcttcaattttaggtgcagttaattttattagaacagt
ttttaatatatggtttaataaaaaaataatagataaaatgtctttatttattttttcagt
tattattactgcattattattgttattatctttaccagttttagctggtgctattactat
attattaatagatcggaatttaaatacaagattttttgatccaagaggtggcggtgatcc
aattttatatcaacatttattttgattttttggtcatc--------------------
>AL2-2
----------------------------ttatattttatatttggtatttattcgggaat
gataggtttatctttaagattaataattcgtttagaattaagagttttaggggtaatatt
aggtaatgatcaagtttataatataatagttactattcatgcttttattataattttttt
tatagttatgccaattataattggtggatttggaaattgattagtacctttaatattggg
agggcctgatataaggtttcctcgaataaataatataagtttttgattattaattccttc
tttaatgttaataataatttcaaggtttgtaaatataggggctggaactggttgaactgt
atatccccctttatcattaataattggtcatggaggaatttcagtagatttagtaatttt
ttctttacatttagctggaatttcttcaattttaggagctatcaattttattagaactgt
gttaaatatatgatttaatataaatataatagataaattatctttatttatttgatctgt
tgttattactgcattattattattattatctttacctgtattagcaggtgctattacaat
attattaatagatcgaaatataaatacgagattttttgatcctagaggtgggggtgatcc
aattttgtatcagcatttattttgattttttgg-------------------------
>AL2-3
------------------------aattttatattttatttttggtatttattcaggagt
attaggtttatctttaagattaataattcgtttagaattaagagtattaggggaaatatt
aggtaatgatcaagtttataatttaattgtaactattcatgcttttattataattttttt
tatagttatacctattataattggtggttttggtaattgattattacctttaatgttagg
gggtcctgatataagattccctcgaataaataatataagattttgattattaattccttc
tttaatattattaattatatcaagttttgtaaatgttggggctggaacaggttgaacagt
ttatcctcctttatctttaataataggtcataggggtatttcggtagatttagttatttt
ttctttacatttagctggtatttcttcaattttaggtgcagttaattttattagaacagt
ttttaatatatggtttaataaaaaaataatagataaaatgtctttatttattttttcagt
tattattactgcattattattgttattatctttaccagttttagctggtgctattactat
attattaatagatcggaatttaaatacaagattttttgatccaagaggtggcggtgatcc
aattttatatcaacatttattt------------------------------------
>AL2-5
-------------------------attttatattttttatttggaatttattcaggaat
aataggtttatctttaagattaataattcgtttagaattaagagttttaggggaaatatt
gggtaatgatcaggtttataatataattgtaactgttcatgcatttattataattttttt
tatggtaatacctattataattggtggttttggaaattggttagttcctttaatattagg
tggtcctgatataagattccctcgaataaataatatgagattttgattattaattccttc
attaatattaatggttttgtcaagatttgtaaatataggagttggaacaggttgaacagt
ttatcctccattgtcattaataattggacatggaggtgtgtcagttgatttagtaatttt
ttctttacatttagctggaatttcttcaattttgggggctattaattttataagtacagt
ttttaatatatggtttaatattaaaataatagataagttgtcattatttatttgatcagt
aattattactgctttattattgttgttgtcattaccagtattagctggtgcaattactat
gttattaatagatcgaaatttaaatacaagattttttgatccaagtggaggtggggatcc
aattttatatcaacatttattt------------------------------------
>AL2-6
-------------------------attttatattttatatttggtatttattcaggaat
attaggtttatctttaagattaataattcgtttagaattaagagttttaggagaaatatt
aggtaatgatcaggtttataatataatggttactgttcatgcttttattataattttttt
tatagttatgccgattataattggtggatttggaaattgattaattcctttaatattggg
tggtcctgatataagttttcctcgaataaataatataagtttttgattattaattccttc
tttaataataataataatatcgagatttgtaaatataggggctggtacgggttgaactat
ttatcctcctttatcattaataattggtcatgggggaatttcagtagatttagtaatttt
ttctttacatttagctggaatttcttcaattttaggtgcaattaattttattagaacagt
gttaaatatatgatttaatttaagaataatagataaaatatcattatttatttgatctgt
aattattactgcattattattattgctatctttacctgttttagcaggtgctattacaat
attattaatggatcgaaatataaatacaagtttttttgatcctagaggtggaggtgatcc
aattttatatcaacatttattt------------------------------------
>AL2-7
----------------------------ttatattttttatttggaatttattctgggat
attaggtttatctttaagattaataattcgtttagaattaagtgttttgggggtaatatt
aggtaatgatcaggtttataatttaattgttacaattcatgcatttgtaataattttttt
tatagttatacctattataattggaggatttggaaattggttattacctttaatattggg
gggtcctgatataagttttcctcgaatgaataatataagattttgattattaattccttc
attaatattattaataatgtcaagttttgtaaatgtaggtgctggaacaggatgaacagt
ttatccacctttatcattgatgaggggacatgggggtgtatcagtagatttagttatttt
ttctttacatttagctggtatttcatcaattttgggggcaattaattttattacaacagt
atttaatatgtgatttgataaaataataatggataaaatgtctttatttattttttctgt
aattattactgcattattattattattatctttaccagttttagcaggtgctattacaat
attattaatagatcgtaatttaaatacaagattttttgatccaaggggggggggtgatcc
aattttataccaacatttgttt------------------------------------
>AL2-8
------------------------agttttatattttatttttggtatttattcaggagt
attaggtttatctttaagattaataattcgtttagaattaagagtattaggggaaatatt
aggtaatgatcaagtttataatttaattgtaactattcatgcttttattataattttttt
tatagttatacctattataattggtggttttggtaattgattattacctttaatgttagg
gggtcctgatataagattccctcgaataaataatataagattttgattattaattccttc
tttaatattattaattatgtcaagttttgtaaatgttggggctggaacaggttgaacagt
ttatccccctttatctttaataataggtcataggggtatttcggtagatttagttatttt
ttctttacatttagctggtatttcttcaattttaggtgcaattaattttattagaacagt
ttttaatatatggtttaataaaaaaataatagataaaatgtctttatttattttttcagt
tattattactgcattattattgttattatctttaccagttttagctggtgctattactat
attattaatagatcggaatttaaatacaagattttttgatccaagaggtggcggtgatcc
aattttatatcaacatttattt------------------------------------
>AL2-9
-------------------------attttatattttatatttggaatttattcaggaat
aataggtttatctttaagattaataattcgtttggaattaagagttttagggataatatt
aggtaatgatcaagtttataacataatagttacagttcatgcttttgtaataattttttt
tatagttatacctattataattggtggatttggaaattggttggttcctttaatgttagg
tggtcctgatataagatttcctcgaataaataatataagattttgattattaattccttc
attaactttaataattttatcaagttttgtaaatataggggcaggtacaggatgaacagt
ttatcctccattatcattaataattggtcatagaggggtttctgtagatttagtaatttt
ttctttacatttagctggtatttcttctattttgggggcaattaattttattagaacagt
tttaaatatatgatttaatataaaaataatagataaattatctttatttatttgatctgt
aattattactgctttattattattattatcattaccagttttagctggtgcaattactat
attattaatagaccgaaatttaaatacaagattttttgatcctagaggtggaggggatcc
aattttatatcaacatttattt------------------------------------
>AL2-12
-----------------------------------------------------------t
attaggattgtcaataagtttaataattcgattagaattaagagtattaggaaatatatt
aggtaatgatcaaatttataatataattgttactatacatgcatttattataattttttt
tatagtaatgccaattataattggaggatttggaaattgattagttccattgatattagg
aggacctgatataagatttcctcgaataaataatataagattttgattattattaccttc
tttgatgttaataatattatcaagatttgttaatataggtgttggaactggttgaaccgt
ttatccaccattatctttaatgatgggtcatgggggtgtatcagttgatttagtaatttt
ttcgttacatttagctggaatttcatcgattttaggagctattaattttataagaacagt
gtataatatatgattt------gtaataatggataaattatctttatttatttgatcagt
aattattactgcattattattattattatctttacctgtattagcaggggcaattactat
attattaatggatcgaaatttaaatacaagattttttgatccaaggggtggtggagatcc
aattttatatcaacatttattt------------------------------------
>AL2-13
------------------------agttttatattttatttttggtatttattcaggagt
attaggtttatctttaagattaataattcgtttagaattaagagtattaggggaaatatt
aggtaatgatcaagtttataatttaattgtaactattcatgcttttattataattttttt
tatagttatacctattataattggtggttttggtaattgattattacctttaatgttagg
gggtcctgatataagatttcctcgaataaataatataagattttgattattaattccttc
tttaatattattaattatgtcaagttttgtaaatgttggggctggaacaggttgaacagt
ttatcctcctttatctttaataataggtcataggggtatttcggtagatttagttatttt
ttctttacatttagctggtatttcttcaattttaggtgcaattaattttattagaacagt
ttttaatatatggtttaataaaaaaataatagataaaatgtctttatttattttttcagt
tattattactgcattattattgttattatctttaccagttttagctggtgctattactat
attattaatagatcggaatttaaatacaagattttttgatccaagaggtggcggtgatcc
aattttatatcaacatttattt------------------------------------
>AL2-14
----------------------------ttatattttatttttggtatttattcaggagt
attaggtttatctttaagattaataattcgtttagaattaagagtattaggggaaatatt
aggtaatgatcaagtttataatttaattgtaactattcatgcttttattataattttttt
tatagttatacctattataattggtggttttggtaattgattattacctttaatgttagg
gggtcctgatataagattccctcgaataaataatataagattttgattattaattccttc
tttaatattattaattatatcaagttttgtaaatgttggagctggaacaggttgaacagt
ttatcctcctttatctttaataataggtcataggggtatttcggtagatttagttatttt
ttctttacatttagctggtatttcttcaattttaggtgcagttaattttattagaacagt
ttttaatatatggtttaataaaaaaataatagataaaatgtctttatttattttttcagt
tattattactgcattattattgttattatctttaccagttttagctggtgctattactat
attattaatagatcggaatttaaatacaagattttttgatccaagaggtggcggtgatcc
aattttatatcaacatttattt------------------------------------
>AL2-15
---------------------------tttatattttatttttggtatttattcaggagt
attaggtttatctttaagattaataattcgtttagaattaagagtattaggggaaatatt
aggtaatgatcaagtttataatttaattgtaactattcatgcttttattataattttttt
tatagttatacctattataattggtggttttggtaattgattattacctttaatgttagg
gggtcctgatataagattccctcgaataaataatataagattttgattattaattccttc
tttaatattattaattatatcaagttttgtaaatgttggggctggaacaggttgaacagt
ttatcctcctttatctttaataataggtcataggggtatttcggtagatttagttatttt
ttctttacatttagctggtatttcttcaattttaggtgcagttaattttattagaacagt
ttttaatatatggtttaataaaaaaataatagataaaatgtctttatttattttttcagt
tattattactgcattattattgttattatctttaccagttttagctggtgctattactat
attattaatagatcggaatttaaatacaagattttttgatccaagaggtggcggtgatcc
aattttatatcaacatttattt------------------------------------
>AL2-16
-------------------------gttttatattttatatttggaatttattctggaat
attaggattgtcaataagtttaataattcgattagaattaagagtattaggaaatatatt
aggtaatgatcaaatttataatataattgttactatacatgcatttattataattttttt
tatagtaatgccaattataattggaggatttggaaattgattagttccattgatattagg
aggacctgatataagatttcctcgaataaataatataagattttgattattattaccttc
tttgatgttaataatattatcaagatttgttaatataggtgttggaactggttgaaccgt
ttatccaccattatctttaatgatgggtcatgggggtgtatcagttgatttagtaatttt
ttcgttacatttagctggaatttcatcgattttaggagctattaattttataagaacagt
gtataatatatgattt------gtaataatggataaattatctttatttatttgatcagt
aattattactgcattattattattattatctttacctgtattagcaggggcaattactat
attattaatggatcgaaatttaaatacaagattttttgatccaaggggtggtggagatcc
aattttatatcaacatttattttgattttttggtca----------------------
>AL2-17
-------------------------gttttatattttatatttggaatttattctggaat
attaggattgtcaataagtttaataattcgattagaattaagagtattaggaaatatatt
aggtaatgatcaaatttataatataattgttactatacatgcatttattataattttttt
tatagtaatgccaattataattggaggatttggaaattgattagttccattgatattagg
aggacctgatataagatttcctcgaataaataatataagattttgattattattaccttc
tttgatgttaataatattatcaagatttgttaatataggtgttggaactggttgaaccgt
ttatccaccattatctttaatgatgggtcatgggggtgtatcagttgatttagtaatttt
ttcgttacatttagctggaatttcatcgattttaggagctattaattttataagaacagt
gtataatatatgattt------gtaataatggataaattatctttatttatttgatcagt
aattattactgcattattattattattatctttacctgtattagcaggggcaattactat
attattaatggatcgaaatttaaatacaagattttttgatccaaggggtggtggagatcc
aattttatatcaacatttattttgattttttggtca----------------------
>AL2-18
-------------------------gttttatattttatatttggaatttattctggaat
attaggattgtcaataagtttaataattcgattagaattaagagtattaggaaatatatt
aggtaatgatcaaatttataatataattgttactatacatgcatttattataattttttt
tatagtaatgccaattataattggaggatttggaaattgattagttccattgatattagg
aggacctgatataagatttcctcgaataaataatataagattttgattattattaccttc
tttgatgttaataatattatcaagatttgttaatataggtgttggaactggttgaaccgt
ttatccaccattatctttaatgatgggtcatgggggtgtatcagttgatttagtaatttt
ttcgttacatttagctggaatttcatcgattttaggagctattaattttataagaacagt
gtataatatatgattt------gtaataatggataaattatctttatttatttgatcagt
aattattactgcattattattattattatctttacctgtattagcaggggcaattactat
attattaatggatcgaaatttaaatacaagattttttgatccaaggggtggtggagatcc
aattttatatcaacatttattt------------------------------------
>AL2-21
------------------------aattttatattttatatttggaatttattcaggaat
agtaggtttatctttaaggttaataattcgtttagaattaagagttttaggagtaatatt
aggtaatgatcaagtttataatataatggttactattcatgcttttattataattttttt
tatagttataccaattataattggtggatttgggaattgattagttcctttaatgttagg
tggacctgatataagttttcctcgaataaataatataagtttttgattattaattccttc
tttaatattaataataatatcaagatttgtaaatatgggtgctggaactggttgaactgt
ttatcctcctttatcattaataattggtcatggaggaatttcagtagatttagtaatttt
ttctttacatttagctgggatttcatcaattttaggtgcaattaattttattaggacagt
attaaatatatgatttaatttgagaataatagataaattatcattatttatttgatctgt
aattattactgcattattattattaatatctttacctgttttagcaggtgcaattacaat
attattgatagatcgaaatataaatacaagtttttttgatcctagaggtggaggggatcc
aattttatatcagcatttattt------------------------------------
>AL2-22
-------------------------attttatattttatatttggtatttattcgggaat
gataggtttatctttaagattaataattcgtttagaattaagagttttaggggtaatatt
aggtaatgatcaagtttataatataatagttactattcatgcttttattataattttttt
tatagttatgccaattataattggtggatttggaaattgattagtacctttaatattggg
agggcctgatataaggtttcctcgaataaataatataagtttttgattattaattccttc
tttaatgttaataataatttcaaggtttgtaaatataggggctggaactggttgaactgt
atatccccctttatcattaataattggtcatggaggaatttcagtagatttagtaatttt
ttctttacatttagctggaatttcttcaattttaggagctatcaattttattagaactgt
gttaaatatatgatttaatataaatataatagataaattatctttatttatttgatctgt
tgttattactgcattattattattattatctttacctgtattagcaggtgctattacaat
attattaatagatcgaaatataaatacgagattttttgatcctagaggtgggggtgatcc
aattttgtatcagcatttattt------------------------------------
>AL2-23
----------------------------ttatattttttatttggaatttattctggagt
gttaggtttatctttaagattaataattcgtttagaattaagagttttaggtgtaatatt
aggaaatgatcaagtttataatttaattgttacaattcatgcttttgtaataattttttt
tatagttatacctattataattggaggatttgggaattggttattaccattaatgttagg
aggtcctgatataagatttcctcgaataaacaatataaggttttgattattaattccttc
tcttactttattaataatatcaagttttgtaaatgtaggtgctggaacggggtgaacagt
ttatcctcctttatcattattaagggggcatggaggtatttcagtggatttagtaatttt
ttctttacatttggcaggggtttcttcaattttaggggcaattaattttattacaacggt
atttaatatgtggtttgataaaactataatggataaaatgtctttatttattttttctgt
aattattactgctttattattattattatctttgccagttttagcaggtgctattactat
attattaatagatcgtaatttaaatacaagattttttgatccaagaggtggtggggatcc
aattttatatcaacatttattt------------------------------------
>AL2-24
-------------------------attttatattttatatttggtatttattcgggaat
gataggtttatctttaagattaataattcgtttagaattaagagttttaggggtaatatt
aggtaatgatcaagtttataatataatagttactattcatgcttttattataattttttt
tatagttatgccaattataattggtggatttggaaattgattagtacctttaatattggg
agggcctgatataaggtttcctcgaataaataatataagtttttgattattaattccttc
tttaatgttaataataatttcaaggtttgtaaatataggggctggaactggttgaactgt
atatccccctttatcattaataattggtcatggaggaatttcagtagatttagtaatttt
ttctttacatttagctggaatttcttcaattttaggagctatcaattttattagaactgt
gttaaatatatgatttaatataaatataatagataaattatctttatttatttgatctgt
tgttattactgcattattattattattatctttacctgtattagcaggtgctattacaat
attattaatagatcgaaatataaatacgagattttttgatcctagaggtgggggtgatcc
aattttgtatcagcatttattt------------------------------------
>AL2-25
-------------------------gttttatattttatatttggaatttattctggaat
attaggattgtcaataagtttaataattcgattagaattaagagtattaggaaatatatt
aggtaatgatcaaatttataatataattgttactatacatgcatttattataattttttt
tatagtaatgccaattataattggaggatttggaaattgattagttccattgatattagg
aggacctgatataagatttcctcgaataaataatataagattttgattattattaccttc
tttgatgttaataatattatcaagatttgttaatataggtgttggaactggttgaaccgt
ttatccaccattatctttaatgatgggtcatgggggtgtatcagttgatttagtaatttt
ttcgttacatttagctggaatttcatcgattttaggagctattaattttataagaacagt
gtataatatatgattt------gtaataatggataaattatctttatttatttgatcagt
aattattactgcattattattattattatctttacctgtattagcaggggcaattactat
attattaatggatcgaaatttaaatacaagattttttgatccaaggggtggtggagatcc
aattttatatcaacatttattt------------------------------------
>AL2-26
-------------------------gttttatattttatatttggaatttattctggaat
attaggattgtcaataagtttaataattcgattagaattaagagtattaggaaatatatt
aggtaatgatcaaatttataatataattgttactatacatgcatttattataattttttt
tatagtaatgccaattataattggaggatttggaaattgattagttccattgatattagg
aggacctgatataagatttcctcgaataaataatataagattttgattattattaccttc
tttgatgttaataatattatcaagatttgttaatataggtgttggaactggttgaaccgt
ttatccaccattatctttaatgatgggtcatgggggtgtatcagttgatttagtaatttt
ttcgttacatttagctggaatttcatcgattttaggagctattaattttataagaacagt
gtataatatatgattt------gtaataatggataaattatctttatttatttgatcagt
aattattactgcattattattattattatctttacctgtattagcaggggcaattactat
attattaatggatcgaaatttaaatacaagattttttgatccaaggggtggtggagatcc
aattttatatcaacatttattt------------------------------------
>AL2-27
-------------------------gttttatattttatatttggaatttattctggaat
attaggattgtcaataagtttaataattcgattagaattaagagtattaggaaatatatt
aggtaatgatcaaatttataatataattgttactatacatgcatttattataattttttt
tatagtaatgccaattataattggaggatttggaaattgattagttccattgatattagg
aggacctgatataagatttcctcgaataaataatataagattttgattattattaccttc
tttgatgttaataatattatcaagatttgttaatataggtgttggaactggttgaaccgt
ttatccaccattatctttaatgatgggtcatgggggtgtatcagttgatttagtaatttt
ttcgttacatttagctggaatttcatcgattttaggagctattaattttataagaacagt
gtataatatatgattt------gtaataatggataaattatctttatttatttgatcagt
aattattactgcattattattattattatctttacctgtattagcaggggcaattactat
attattaatggatcgaaatttaaatacaagattttttgatccaaggggtggtggagatcc
aattttatatcaacatttattt------------------------------------
>AL2-28
-----------------------gaattttatattttatatttggtatttattcaggaat
agtaggattatctttaagattaataattcgtttagaattaagagttttaggagtaatatt
aggtaatgatcaagtttataatataatggttactgttcatgcttttattataattttttt
tatggttataccaattataattggtggatttggaaattgattagttcctttaatattagg
tggtcctgatataagttttcctcgaataaataatataagtttttgattattaattccttc
tttaatattaataataacatcaagatttgtaaatataggagctggaactggttgaactgt
ttatcctcctttatcattaataattggtcatggaggaatttcagtagatttagtaatttt
ttctttacatttagctggaatttcatcaattttaggtgcaattaattttattagaacagt
gttaaatatatgatttaatttgagaataatagataaattatcattatttatttggtctgt
aattattactgcattattattgttattatctttacctgttttagcaggtgcaattacaat
attattaatggatcgaaatataaatacaagtttttttgatcctaggggtggaggggatcc
aattttatatcaacatttattt------------------------------------
>AL2-29
------------------------aattttatattttatatttggtatttattcaggaat
agtaggattatctttaagattaataattcgtttagaattaagagttttaggagtaatatt
aggtaatgatcaagtttataatataatggttactgttcatgcttttattataattttttt
tatggttataccaattataattggtggatttggaaattgattagttcctttaatattagg
tggtcctgatataagttttcctcgaataaataatataagtttttgattattaattccttc
tttaatattaataataacatcaagatttgtaaatataggagctggaactggttgaactgt
ttatcctcctttatcattaataattggtcatggaggaatttcagtagatttagtaattta
ttctttacatttagctggaatttcatcaattttaggtgcaattaattttattagaacagt
gttaaatatatgatttaatttaagaataatagataaattatcattatttatttgatctgt
aattattactgcattattattgttattatctttacctgttttagcaggtgcaattacaat
attattaatggatcgaaatataaatacaagtttttttgatcctaggggtggaggggatcc
aattttatatcaacatttattt------------------------------------
>AL2-30
-------------------------attttatattttatttttggtatttattcaggagt
attaggtttatctttaagattaataattcgtttagaattaagagtattaggggaaatatt
aggtaatgatcaagtttataatttaattgtaactattcatgcttttattataattttttt
tatagttatacctattataattggtggttttggtaattgattattacctttaatgttagg
gggtcctgatataagattccctcgaataaataatataagattttgattattaattccttc
tttaatattattaattatatcaagttttgtaaatgttggggctggaacaggttgaacagt
ttatcctcctttatctttaataataggtcataggggtatttcggtagatttagttatttt
ttctttacatttagctggtatttcttcaattttaggtgcagttaattttattagaacagt
ttttaatatatggtttaataaaaaaataatagataaaatgtctttatttattttttcagt
tattattactgcattattattgttattatctttaccagttttagctggtgctattactat
attattaatagatcggaatttaaatacaagattttttgatccaagaggtggcggtgatcc
aattttatatcaacatttattttgatttttt---------------------------
>AL2-31
-------------------------attttatattttatttttggtatttattcaggagt
attaggtttatctttaagattaataattcgtttagaattaagagtattaggggaaatatt
aggtaatgatcaagtttataatttaattgtaactattcatgcttttattataattttttt
tatagttatacctattataattggtggttttggtaattgattattacctttaatgttagg
gggtcctgatataagattccctcgaataaataatataagattttgattattaattccttc
tttaatattattaattatatcaagttttgtaaatgttggggctggaacaggttgaacagt
ttatcctcctttatctttaataataggtcataggggtatttcggtagatttagttatttt
ttctttacatttagctggtatttcttcaattttaggtgcagttaattttattagaacagt
ttttaatatatggtttaataaaaaaataatagataaaatgtctttatttattttttcagt
tattattactgcattattattgttattatctttaccagttttagctggtgctattactat
attattaatagatcggaatttaaatacaagattttttgatccaagaggtggcggtgatcc
aattttatatcaacatttattttgatttttt---------------------------
>AL2-32
-------------------------attttatattttatttttggtatttattcaggagt
attaggtttatctttaagattaataattcgtttagaattaagagtattaggggaaatatt
aggtaatgatcaagtttataatttaattgtaactattcatgcttttattataattttttt
tatagttatacctattataattggtggttttggtaattgattattacctttaatgttagg
gggtcctgatataagattccctcgaataaataatataagattttgattattaattccttc
tttaatattattaattatatcaagttttgtaaatgttggggctggaacaggttgaacagt
ttatcctcctttatctttaataataggtcataggggtatttcggtagatttagttatttt
ttctttacatttagctggtatttcttcaattttaggtgcagttaattttattagaacagt
ttttaatatatggtttaataaaaaaataatagataaaatgtctttatttattttttcagt
tattattactgcattattattgttattatctttaccagttttagctggtgctattactat
attattaatagatcggaatttaaatacaagattttttgatccaagaggtggcggtgatcc
aattttatatcaacatttattttgatttttt---------------------------
>AL2-33
-----------------------gaattttatattttatatttggtatttattcgggaat
gataggtttatctttaagattaataattcgtttagaattaagagttttaggggtaatatt
aggtaatgatcaagtttataatataatagttactattcatgcttttattataattttttt
tatagttatgccaattataattggtggatttggaaattgattagtacctttaatattggg
agggcctgatataaggtttcctcgaataaataatataagtttttgattattaattccttc
tttaatgttaataataatttcaaggtttgtaaatataggggctggaactggttgaactgt
atatccccctttatcattaataattggtcatggaggaatttcagtagatttagtaatttt
ttctttacatttagctggaatttcttcaattttaggagctatcaattttattagaactgt
gttaaatatatgatttaatataaatataatagataaattatctttatttatttgatctgt
tgttattactgcattattattattattatctttacctgtattagcaggtgctattacaat
attattaatagatcgaaatataaatacgagattttttgatcctagaggtgggggtgatcc
aattttgtatcagcatttattttg----------------------------------
>AL2-34
------------------------aattttatattttatatttggtatttattcgggaat
gataggtttatctttaagattaataattcgtttagaattaagagttttaggggtaatatt
aggtaatgatcaagtttataatataatagttactattcatgcttttattataattttttt
tatagttatgccaattataattggtggatttggaaattgattagtacctttaatattggg
agggcctgatataaggtttcctcgaataaataatataagtttttgattattaattccttc
tttaatgttaataataatttcaaggtttgtaaatataggggctggaactggttgaactgt
atatccccctttatcattaataattggtcatggaggaatttcagtagatttagtaatttt
ttctttacatttagctggaatttcttcaattttaggagctattaattttattagaactgt
gttaaatatatgatttaatataaatataatagataaattatctttatttatttgatctgt
tgttattactgcattattattattattatctttacctgtattagcaggtgctattacaat
attattaatagatcgaaatataaatacgagattttttgatcctagaggtgggggtgatcc
aattttgtatcagcatttattt------------------------------------
>AL2-36
------------------------aattttatattttatatttggaatttattcaggaat
agtaggtttatctttaaggttaataattcgtttagaattaagagttttaggagtaatatt
aggtaatgatcaagtttataatataatggttactattcatgcttttattataattttttt
tatagttataccaattataattggtggatttgggaattgattagttcctttaatgttagg
tggacctgatataagttttcctcgaataaataatataagtttttgattattaattccttc
tttaatattaataataatatcaagatttgtaaatatgggtgctggaactggttgaactgt
ttatcctcctttatcattaataattggtcatggaggaatttcagtagatttagtaatttt
ttctttacatttagctgggatttcatcaattttaggtgcaattaattttattaggacagt
attaaatatatgatttaatttgagaataatagataaattatcattatttatttgatctgt
aattattactgcattattattattaatatctttacctgttttagcaggtgcaattacaat
attattgatagatcgaaatataaatacaagtttttttgatcctagaggtggaggggatcc
aattttatatcagcatttattt------------------------------------
>AL2-42
------------------------aattttatattttttatttggaatttattcaggaat
aataggtttatctttaagattaataattcgtttagaattaagggttttaggggaaatatt
gggtaatgatcaggtttataatataattgtaactgttcatgcatttattataattttttt
tatggtaatacctattataattggtggttttggaaattggttagttcctttaatattagg
tggtcctgatataagatttcctcgaataaataatatgagattttgattattaattccttc
attaatattaatggttttgtcaagatttgtaaatataggagttggaacaggttgaacagt
ttatcctccattatcattaataattggacatggtggtgtgtcagttgatttagtaatttt
ttctttacatttagctggaatttcttcaattttgggggctattaattttataagcacagt
ttttaatatatggtttaatattaaaataatagataaattgtcattatttatttgatcagt
aattattactgctttattattattgttgtcattaccagtattagctggtgcaattactat
gttattaatagatcgaaatttaaatacaagattttttgatccaagtggaggtggagatcc
aattttatatcaacatttattt------------------------------------
>AL2-43
-------------------------attttatattttttatttggaatttattcaggaat
aataggtttatctttaagattaataattcgtttagaattaagggttttaggggaaatatt
gggtaatgatcaggtttataatataattgtaactgttcatgcatttattataattttttt
tatggtaatacctattataattggtggttttggaaattggttagttcctttaatattagg
tggtcctgatataagatttcctcgaataaataatatgagattttgattattaattccttc
attaatattaatggttttgtcaagatttgtaaatataggagctggaacaggttgaacagt
ttatcctccattatcattaataattggacatggtggtgtgtcagttgatttagtaatttt
ttctttacatttagctggaatttcttcaattttgggggctattaattttataagcacagt
ttttaatatatggtttaatattaaaataatagataaattgtcattatttatttgatcagt
aattattactgctttattattattgttgtcattaccagtattagctggtgcaattactat
gttattaatagatcgaaatttaaatacaagattttttgatccaagtggaggtggagatcc
aattttatatcaacatttattttgatttttt---------------------------
>AL2-44
-----------------------gaattttatattttatatttggaatttattcaggaat
aataggtttatctttaagattaataattcgtttggaattaagagttttaggaataatatt
aggtaatgatcaagtttataatataatagttacagttcatgcttttgtaataattttttt
tatagttatacctattataattggtggatttggaaattgattagttcctttaatattagg
tggacctgatataagatttcctcgaataaataatataagattttgattattaattccttc
attaactttaataattttatcaagttttgtaaatataggggctggtacaggatgaacggt
ttatccaccattatcattaataattggtcataggggggtttctgtagatttagtaatttt
ttctttacatttagctggtatttcttctattttgggggcaattaattttattagaacagt
tttaaatatatgattcaatatgaaaataatagataaattatctttatttatttgatctgt
aattattactgctttattattattattatcattaccagttttagctggtgcaattactat
attattaatagatcgaaatttaaatacaagattttttgatcctagaggtggaggggatcc
tattttatatcaacatttattctgatttttt---------------------------
>AL2-45
------------------------aattttatattttatatttggaatttattcaggaat
aataggtttatctttaagattaataattcgtttggaattaagagttttaggaataatatt
aggtaatgatcaagtttataatataatagttacagttcatgcttttgtaataattttttt
tatagttatacctattataattggtggatttggaaattggttagttcctttaatattagg
tggacctgatataagatttcctcgaataaataatataagattttgattattaattccttc
attaactttaataattttatcaagttttgtaaatataggggctggtacaggatgaacagt
ttatccaccattatcattaataattggtcatgggggtatttctgtagatttagtaatttt
ttctttacatttagctggtatttcttctattttgggggcaattaattttattagaacagt
tttaaatatatgatttaatatgaaaataatagataaattatctttatttatttgatctgt
aattattactgctttattattattattatcattaccagttttagctggtgcaattactat
attattaatagatcgaaatttaaatacaagattttttgatcctagaggtggaggggatcc
tattttatatcaacatttattt------------------------------------
>AL2-48
-----------------------gaattttgtattttatgtttggtatttattctggaat
aattggtttatctttaagattaataattcgtttagaattaagtgtattgggtgttatgtt
aggtaatgatcaagtttataatataatagtaactattcatgcatttattataattttttt
tatagttatacctattatgattggtggttttggaaattgattagttcctttaatattagg
tggacctgatataagttttcctcgaataaataatataaggttttgattattaattccttc
attaatattaatggttatatcaagatttgtaaatatgggtgctggaactggatgaacagt
ttaccctcctttatctttaataattggacatggaggtatttcggtagatttagtaatttt
ttctttacatttagctggtatttcttcaattttaggggctattaattttattagaacagt
tttaaatatatgatttagtttaaaaataatagataaattatctttatttatttgatctgt
aattattactgcattgttattgttattgtctttacctgtattagcaggtgctattacaat
gttattaatagatcgtaatataaatacaagtttttttgatcctaggggtgggggagatcc
tgttttatatcaacatttattt------------------------------------
>AL3-1
----acaaatcataaagatattggtattttatattttatatttggtatttattcaggaat
agtaggtttatctttaagattaataattcgtttagaattaagagttttaggagtaatatt
aggtaatgatcaagtttataatataatggttactattcatgcttttattataattttttt
tatggttataccaattataattggtggatttggtaattgattagttcctttaatattggg
tggtcctgatataagatttcctcgaataaataatataagtttttgattattaattccttc
tttaatattaataatagtatcaagatttgtaaatatgggggctggaactggttgaactat
ttatcctcctttatctttaataattggtcatggaggaatttcggtagatttagtaatttt
ttctttacatttagctgggatttcatcaattttaggtgcaattaattttattagaacagt
attaaatatatgatttaatttgaaaataatagataaattatcattatttatttgatctgt
aataattactgcattattattattattatctttacctgttttagcaggtgctattacaat
attattaatggatcgaaatataaatacaagtttttttgatcctagaggtggaggggatcc
aattttatatcaacatttattttgattttttggtcacctggaaagtttaa--------
>AL3-2
gtcaaccaatcataaagatattggtattttatattttatatttggtatttattcaggaat
agtaggtttatctttaagattaataattcgtttagaattaagagttttaggagtaatatt
aggtaatgatcaagtttataatataatggttactattcatgcttttattataattttttt
tatggttataccaattataattggtggatttggtaattgattagttcctttaatattggg
tggtcctgatataagatttcctcgaataaataatataagtttttgattattaattccttc
tttaatattaataatagtatcaagatttgtaaatatgggggctggaactggttgaactat
ttatcctcctttatctttaataattggtcatggaggaatttcggtagatttagtaatttt
ttctttacatttagctgggatttcatcaattttaggtgcaattaattttattagaacagt
attaaatatatgatttaatttgaaaataatagataaattatcattatttatttgatctgt
aataattactgcattattattattattatctttacctgttttagcaggtgctattacaat
attattaatggatcgaaatataaatacaagtttttttgatcctagaggtggaggggatcc
aattttatatcaacatttattttgattttttggtcatcctgaagtttatattttaatt
>AL3-5
-------------------------attttatattttatttttggtatttattcaggagt
attaggtttatctttaagattaataattcgtttagaattaagagtattaggggaaatatt
aggtaatgatcaagtttataatttaattgtaactattcatgcttttattataattttttt
tatagttatacctattataattggtggttttggtaattgattattacctttaatgttagg
gggtcctgatataagattccctcgaataaataatataagattttgattattaattccttc
tttaatattattaattatatcaagttttgtaaatgttggggctggaacaggttgaacagt
ttatcctcctttatctttaataataggtcataggggtatttcggtagatttagttatttt
ttctttacatttagctggtatttcttcaattttaggtgcagttaattttattagaacagt
ttttaatatatggtttaataaaaaaataatagataaaatgtctttatttattttttcagt
tattattactgcattattattgttattatctttaccagttttagctggtgctattactat
attattaatagatcggaatttaaatacaagattttttgatccaagaggtggcggtgatcc
aattttatatcaacatttattttgatttttt---------------------------
>AL3-6
----------------------------ttatattttttatttggaatttattctggagt
gttaggtttatctttaagattaataattcgtttagaattaagagttttaggtgtaatatt
aggaaatgatcaagtttataatttaattgttacaattcatgcttttgtaataattttttt
tatagttatacctattataattggagggtttgggaattgattattaccattaatgttagg
aggtcctgatataagatttcctcgaataaataatataaggttttgattattaattccttc
tctaactttattaataatatcaagttttgtaaatgtaggtgctggaacggggtgaacagt
ttatcctcctttatcattattaagggggcatggaggtatttcagtggatttagtaatttt
ttctttacatttggcaggggtttcttcaattttaggggcaattaattttattacaacggt
atttaatatgtggtttgataaaactataatggataaaatatctttatttattttttctgt
aattattactgctttattattattattatctttaccagttttagcaggtgctattactat
attattaatagatcgtaatttaaatacaagattttttgatccaagaggtggtggggatcc
aattttatatcaacatttattt------------------------------------
>AL3-7
---------------------------attatattttttatttggaatttattctggagt
gttaggtttatctttaagattaataattcgtttagaattaagagttttaggtgtaatatt
aggaaatgatcaagtttataatttaattgttacaattcatgcttttgtaataattttttt
tatagttatacctattataattggaggatttgggaattgattattaccattaatgttagg
aggtcctgatataagatttcctcgaataaacaatataaggttttgattattaattccttc
tcttactttattaataatatcaagttttgtaaatgtaggtgctggaacggggtgaacagt
ttatcctcctttatcattattaaggggacatggaggtatttcagtggatttagtaatttt
ttctttacatttggcaggggtttcttcaattttaggggcaattaattttattacaacggt
atttaatatgtggtttgataaaactataatggataaaatgtctttatttattttttctgt
aattattactgctttattattattattatctttgccagttttagcaggtgctattactat
attattaatagatcgtaatttaaatacaagattttttgatccaagaggtggtggggatcc
aattttatatcaacatttattt------------------------------------
>AL3-8
----------------------ggagtattatattttttatttggaatttattctggagt
gttaggtttatctttaagattaataattcgtttagaattaagagttttaggtgtaatatt
aggaaatgatcaagtttataatttaattgttacaattcatgcttttgtaataattttttt
tatagttatacctattataattggaggatttgggaattgattattaccattaatgttagg
aggtcctgatataagattccctcgaataaacaatataaggttttgattattaattccttc
tcttactttattaataatatcaagttttgtaaatgtaggtgctggaacggggtgaacagt
ttatcctcctttatcattattaagggggcatggaggtatttcagtggatttagtaatttt
ttctttacatttggcaggggtttcttcaattttaggggcaattaattttattacaacggt
atttaatatgtggtttgataaaactataatggataaaatgtctttatttattttttctgt
aattattactgctttattactattattatctttgccagttttagcaggtgctattactat
attattaatagatcgtaatttaaatacaagattttttgatccaagaggtggtggggatcc
aattttatatcaacatttattt------------------------------------
>AL3-9
-tcaacaaatcataaagatattggaattttatattttatatttggtatttattcaggaat
agtaggtttatctttaagattaataattcgtttagaattaagagttttaggaataatatt
aggtaatgatcaagtttataatataatggttactgtacatgcttttattataattttttt
tatggttataccaattataattggtggatttggaaattgattaattcctttaatattggg
tggtcctgatataagtttccctcgaataaataatataagtttttgattattaattccttc
tttaatattaataataatatcaagatttgtaaatatgggggctggaactggttgaactgt
atatcctcctttatcattaataattggtcatggaggaatttcagtagatttagtaatttt
ttctttacatttagctggaatttcatcaattttaggtgcaattaattttattagaacagt
attaaatatatgatttgatttaaaaataatagataaattatcattatttatttgatctgt
aattattactgcattgttattattattatctttacctgttttagcaggtgctattacaat
attattaatggatcgaaatatgaatacaagtttttttgatcctagaggtggaggggatc-
----------------------------------------------------------
>AL3-10
--caaccaatcataaagatattggaattttatattttatatttggtatttattcgggaat
gataggtttatctttaagattaataattcgtttagaattaagagttttaggggtaatatt
aggtaatgatcaagtttataatataatagttactattcatgcttttattataattttttt
tatagttatgccaattataattggtgggtttggaaattgattagtacctttaatattggg
agggcctgatataaggtttcctcgaataaataatataagtttttgattattaattccttc
tttaatgttaataataatttcaaggtttgtaaatataggggctggaactggttgaactgt
atatccccctttatcattaataattggtcatggaggaatttcagtagatttggtaatttt
ttctttacacttagctggaatttcttcaattttaggagctatcaactttattagaactgt
gttaaatatatgatttaatataaatataatagataaattatctttatttatttgatctgt
tgttattactgcattattattattattatctttacctgtattagcaggtgctattacaat
attattaatagatcgaaatataaatacgagattttttgatcctagaggtgggggtgatcc
aattttgtat------------------------------------------------
>AL3-11
-----------------------gaattttatattttatatttggtatttattcgggaat
gataggtttatctttaagattaataattcgtttagaattaagagttttaggggtaatatt
aggtaatgatcaagtttataatataatagttactattcatgcttttattataattttttt
tatagttatgccaattataattggtgggtttggaaattgattagtacctttaatattggg
agggcctgatataaggtttcctcgaataaataatataagtttttgattattaattccttc
tttaatgttaataataatttcaaggtttgtaaatataggggctggaactggttgaactgt
atatccccctttatcattaataattggtcatggaggaatttcagtagatttggtaatttt
ttctttacacttagctggaatttcttcaattttaggagctatcaactttattagaactgt
gttaaatatatgatttaatataaatataatagataaattatctttatttatttgatctgt
tgttattactgcattattattattattatctttacctgtattagcaggtgctattacaat
attattaatagatcgaaatataaatacgagattttttgatcctagaggtgggggtgatcc
aattttgtatcagcatttatttt-----------------------------------
>AL3-12
------------------------aattttatattttatatttggtatttattcgggaat
gataggtttatctttaagattaataattcgtttagaattaagagttttaggggtaatatt
aggtaatgatcaagtttataatataatagttactattcatgcttttattataattttttt
tatagttatgccaattataattggtgggtttggaaattgattagtacctttaatattggg
agggcctgatataaggtttcctcgaataaataatataagtttttgattattaattccttc
tttaatgttaataataatttcaaggtttgtaaatataggggctggaactggttgaactgt
atatccccctttatcattaataattggtcatggaggaatttcagtagatttggtaatttt
ttctttacacttagctggaatttcttcaattttaggagctatcaactttattagaactgt
gttaaatatatgatttaatataaatataatagataaattatctttatttatttgatctgt
tgttattactgcattattattattattatctttacctgtattagcaggtgctattacaat
attattaatagatcgaaatataaatacgagattttttgatcctagaggtgggggtgatcc
aattttgtatcagcatttattt------------------------------------
>AL3-13
--caacaaatcataaagatattggaattttatattttatttttggtatttattcaggagt
attaggtttatctttaagattaataattcgtttagaattaagagtattaggggaaatatt
aggtaatgatcaagtttataatttaattgtaactattcatgcttttattataattttttt
tatagttatacctattataattggtggttttggtaattgattattacctttaatgttagg
gggtcctgatataagattccctcgaataaataatataagattttgattattaattccttc
tttaatattattaattatatcaagttttgtaaatgttggggctggaacaggttgaacagt
ttatcctcctttatctttaataataggtcataggggtatttcggtagatttagttatttt
ttctttacatttagctggtatttcttcaattttaggtgcagttaattttattagaacagt
ttttaatatatggtttaataaaaaaataatagataaaatgtctttatttattttttcagt
tattattactgcattattattgttattatctttaccagttttagctggtgctattactat
attattaatagatcggaatttaaatacaagattttttgatccaagaggtggcggtgatcc
aattttatatcaacatttattttgattttttggtcaccctg-----------------
>AL3-15
-----------ataaagatattggtattttatattttatatttggtatttattcaggaat
agtaggtttatctttaagattaataattcgtttagaattaagagttttaggagtaatatt
aggtaatgatcaaatttataatataatggttactattcatgcttttattataattttttt
tatggttataccaattataattggtggatttggtaattgattagttcctttaatattggg
tggtcctgatataagatttcctcgaataaataatataagtttttgattattaattccttc
tttaatattaataatagtatcaagatttgtaaatatgggggctggaactggttgaactat
ttatcctcctttatctttaataattggtcatggaggaatttcggtagatttagtaatttt
ttctttacatttagctgggatttcatcaattttaggtgcaattaattttattagaacagt
attaaatatatgatttaatttgaaaataatagataaattatcattatttatttgatctgt
aataattactgcattattattattattatctttacctgttttagcaggtgctattacaat
attattaatggatcgaaatataaatacaagtttttttgatcctagaggtggaggggatcc
aattttatatcaacatttattttgattttttggtcacctgg-----------------
>AL3-16
------------------------aattttatattttatatttggtatttattcaggaat
agtaggtttatctttaagattaataattcgtttagaattaagagttttaggggtaatgtt
aggtaatgatcaagtttataatataatggttactgttcatgcttttattataattttttt
tatggttataccaattataattggtggatttggaaattgattagttcctttaatgttggg
tggtcctgatataagttttcctcgaataaataatataagtttttgattattaattccttc
tttaatattaataataatatcaagatttgtaaatatgggggctggaactggttgaactgt
ttatcctcctttatcattaataattggtcatggaggaatttcagtagatttagtaatttt
ttctttacatttaactggaatttcgtcaattttaggtgcaattaattttattagaacagt
attaaatatatgatttgatttaaaaataatagataaattatcattatttatttgatctgt
aattattactgcattgttattattattatctttacctgttttagcaggtgctattacaat
attattaatagatcgaaatataaatacaagtttttttgatcctagaggtggaggggatcc
aattttatatcaacatttattttgatttttt---------------------------
>AL3-17
-----------------------gaattttatattttatatttggtatttattcaggtat
aataggattatctttaagtttaataattcgtttagaattaagagttttggggattatatt
aggtaatgatcaagtttataatataatagtaactattcatgcttttattataattttttt
tatagttatgccaattataattggtggttttggaaattgattagttcctttaatgttagg
aggtcctgatataagttttcctcgaataaataatataagattttggttattaattccttc
tttaatattaatatctatatcaagatttgtaaatataggtgctggaactggttgaactgt
ttatcctcctttatcactaataattggtcatggtggtatttcagtagatttagtaatttt
ttctttacatttagctggtatttcatcaattttaggagctattaattttattagtacagt
aatgaatatatgagttagattaaaaatattagataaattgtctttatttatttgatctgt
tattattactgcattattattattattatctttacctgttttagcaggtgctattacaat
attattaatagatcggaatataaatacaagattttttgatcctagaggtggtggagatcc
aattttatatcaacatttattt------------------------------------
>AL3-18
------------------------aattttatattttatatttggtatttattcgggaat
gataggtttatctttaagattaataattcgtttagaattaagagttttaggggtaatatt
aggtaatgatcaagtttataatataatagttactattcatgcttttattataattttttt
tatagttatgccaattataattggtgggtttggaaattgattagtacctttaatattggg
agggcctgatataaggtttcctcgaataaataatataagtttttgattattaattccttc
tttaatgttaataataatttcaaggtttgtaaatataggggctggaactggttgaactgt
atatccccctttatcattaataattggtcatggaggaatttcagtagatttggtaatttt
ttctttacacttagctggaatttcttcaattttaggagctatcaactttattagaactgt
gttaaatatatgatttaatataaatataatagataaattatctttatttatttgatctgt
tgttattactgcattattattattattatctttacctgtattagcaggtgctattacaat
attattaatagatcgaaatataaatacgagattttttgatcctagaggtgggggtgatcc
aattttgtatcagcatttattt------------------------------------
>AL3-19
-------------------------------------------------------ggaat
gataggtttatctttaagattaataattcgtttagaattaagagttttaggggtaatatt
aggtaatgatcaagtttataatataatagttactattcatgcttttattataattttttt
tatagttatgccaattataattggtgggtttggaaattgattagtacctttaatattggg
agggcctgatataaggtttcctcgaataaataatataagtttttgattattaattccttc
tttaatgttaataataatttcaaggtttgtaaatataggggctggaactggttgaactgt
atatccccctttatcattaataattggtcatggaggaatttcagtagatttggtaatttt
ttctttacacttagctggaatttcttcaattttaggagctatcaactttattagaactgt
gttaaatatatgatttaatataaatataatagataaattatctttatttatttgatctgt
tgttattactgcattattattattattatctttacctgtattagcaggtgctattacaat
attattaatagatcgaaatataaatacgagattttttgatcctagaggtgggggtgatcc
aattttgtatcagcatttattttgattttttggtcaccctgaagttta----------
>AL3-21
---------------------------attatattttttatttggaatttattctggagt
gttaggtttatctttaagattaataattcgtttagaattaagagttttaggtgtaatatt
aggaaatgatcaagtttataatttaattgttacaattcatgcttttgtaataattttttt
tatagttatacctattataattggagggtttgggaattgattattaccattaatgttagg
aggtcctgatataagatttcctcgaataaataatataaggttttgattattaattccttc
tctaactttattaataatatcaagttttgtaaatgtaggtgctggaacggggtgaacagt
ttatcctcctttatcattattaagggggcatggaggtatttcagtggatttagtaatttt
ttctttacatttggcaggggtttcttcaattttaggggcaattaattttattacaacggt
atttaatatgtggtttgataaaactataatggataaaatatctttatttattttttctgt
aattattactgctttattattattattatctttaccagttttagcaggtgctattactat
attattaatagatcgtaatttaaatacaagattttttgatccaagaggtggtggggatcc
aattttatatcaacatttattt------------------------------------
>AL3-24
-----------------------gaattttatattttatatttggtatttattcaggaat
agtaggattatctttaagattaataattcgtttagaattaagagttttaggagtaatatt
aggtaatgatcaagtttataatataatggttactgttcatgcttttattataattttttt
tatggttataccaattataattggtggatttggaaattgattagttcctttaatattagg
tggtcctgatataagttttcctcgaataaataatataagtttttgattattaattccttc
tttaatattaataataacatcaagatttgtaaatataggagctggaactggttgaactgt
ttatcctcctttatcattaataattggtcatggaggaatttcagtagatttagtaattta
ttctttacatttagctggaatttcatcaattttaggtgcaattaattttattagaacagt
gttaaatatatgatttaatttaagaataatagataaattatcattatttatttgatctgt
aattattactgcattattattgttattatctttacctgttttagcaggtgcaattacaat
attattaatggatcgaaatataaatacaagtttttttgatcctaggggtggaggggatcc
aattttatatcaacatttattt------------------------------------
>AL3-25
------------------------aattttatattttatatttggtatttattcaggaat
agtaggtttatctttaagattaataattcgtttagaattaagagttttaggaataatatt
aggtaatgatcaagtttataatataatggttactgtacatgcttttattataattttttt
tatggttataccaattataattggtggatttggaaattgattaattcctttaatattggg
tggtcctgatataagtttccctcgaataaataatataagtttttgattattaattccttc
tttaatattaataataatatcaagatttgtaaatatgggggctggaactggttgaactgt
atatcctcctttatcattaataattggtcatggaggaatttcagtagatttagtaatttt
ttctttacatttagctggaatttcatcaattttaggtgcaattaattttattagaacagt
attaaatatatgatttgatttaaaaataatagataaattatcattatttatttgatctgt
aattattactgcattgttattattattatctttacctgttttagcaggtgctattacaat
attattaatggatcgaaatatgaatacaagtttttttgatcctagaggtggaggggatcc
aattttatatcaacatttattt------------------------------------
>AL3-26
-----------------------gaattttatattttatatttggtatttattcaggaat
agtaggtttatctttaagattaataattcgtttagaattaagagttttaggaataatatt
aggtaatgatcaagtttataatataatggttactgtacatgcttttattataattttttt
tatggttataccaattataattggtggatttggaaattgattaattcctttaatattggg
tggtcctgatataagtttccctcgaataaataatataagtttttgattattaattccttc
tttaatattaataataatatcaagatttgtaaatatgggggctggaactggttgaactgt
atatcctcctttatcattaataattggtcatggaggaatttcagtagatttagtaatttt
ttctttacatttagctggaatttcatcaattttaggtgcaattaattttattagaacagt
attaaatatatgatttgatttaaaaataatagataaattatcattatttatttgatctgt
aattattactgcattgttattattattatctttacctgttttagcaggtgctattacaat
attattaatggatcgaaatatgaatacaagtttttttgatcctagaggtggaggggatcc
aattttatatcaacatttattt------------------------------------
>AL3-27
-------------------------attttatattttatatttggaatttattcaggaat
aataggattatcattaagtttaataattcgtttagaattaagagtattaggagtaatatt
aggtaatgatcaagtttataatataatagttactattcatgcttttattataattttttt
tatggttataccaatcataattggtggttttggaaattggttagttcctttaatattggg
gggacctgatataagattccctcgaataaataatatgagattttggttattaattccttc
tttaatattaatattaatatcaagatttgtaaatataggggccggtactggttgaactgt
ttatcctcctttatcattaataattggacatggtggtatttcagtagatttagtaatttt
ttctttacatttagctggaatttcatcaattttgggagctattaattttattagaacagt
tttaaatatatgatttaatttgagtataatagataaattatctttatttatttggtcagt
aattattactgcattattattattattatcattacctgtattagcaggtgctattacaat
attattaatagatcgtaatataaatacaagtttttttgatcctagtggtggtggggatcc
aattttatatcaacatttattt------------------------------------
>AL3-28
-----------------------gaattttatattttatatttggtatttattcaggaat
agtaggtttatctttaagattaataattcgtttagaattaagagttttaggggtaatgtt
aggtaatgatcaagtttataatataatggttactgttcatgcttttattataattttttt
tatggttataccaattataattggtggatttggaaattgattagttcctttaatgttggg
tggtcctgatataagttttcctcgaataaataatataagtttttgattattaattccttc
tttaatattaataataatatcaagatttgtaaatatgggggctggaactggttgaactgt
ttatcctcctttatcattaataattggtcatggaggaatttcagtagatttagtaatttt
ttctttacatttagctggaatttcttcaattttaggtgcaattaattttattagaacagt
attaaatatatgatttgatttaaaaataatagataaattatcattatttatttgatctgt
aattattactgcattgttattattattatctttacctgttttagcaggtgctattacaat
attattaatagatcgaaatataaatacaagtttttttgatcctagaggtggaggggatcc
aattttatatcaacatttattt------------------------------------
>AL3-29
------------------------aattttatattttatatttggtatttattcaggaat
agtaggattatctttaagattaataattcgtttagaattaagagttttaggagtaatatt
aggtaatgatcaagtttataatataatggttactgttcatgcttttattataattttttt
tatggttataccaattataattggtggatttggaaattgattagttcctttaatattagg
tggtcctgatataagttttcctcgaataaataatataagtttttgattattaattccttc
tttaatattaataataacatcaagatttgtaaatataggagctggaactggttgaactgt
ttatcctcctttatcattaataattggtcatggaggaatttcagtagatttagtaattta
ttctttacatttagctggaatttcatcaattttaggtgcaattaattttattagaacagt
gttaaatatatgatttaatttaagaataatagataaattatcattatttatttgatctgt
aattattactgcattattattgttattatctttacctgttttagcaggtgcaattacaat
attattaatggatcgaaatataaatacaagtttttttgatcctaggggtggaggggatcc
aattttatatcaacatttattttgatttttt---------------------------
>AL3-30
-------------------------attttatattttatatttggaatttattcagggat
aataggtttatctttaagattaataattcgtttggaattaagagttttaggaataatatt
aggtaatgatcaagtttataatataatagttacagttcatgcttttgtaataattttttt
tatagttataccaattataattggtggatttggaaattggttagttcctttaatgttagg
tggacctgatataagatttcctcgaataaataatataagattttgattattaattccttc
attaactttaataattttatcaagttttgtaaatataggggctggtacaggatgaacggt
ttatccaccattatcattaataattggtcatagaggggtttctgtagacttagtaatttt
ttctttacatttagctggtatttcttctattttgggggcaattaattttattagaacagt
tttaaatatatgatttaatattaaaataatagataaattgtctttatttatttgatctgt
aattattactgctttattattattattatcattaccagttttagctggtgcaattactat
attattaatagatcgaaatttaaatacaagattttttgatcctagaggtggaggggatcc
tattttatatcaacatttattt------------------------------------
>AL3-31
-----------------------gaattttatattttatatttggtatttattcaggaat
agtaggattatctttaagattaataattcgtttagaattaagagttttaggagtaatatt
aggtaatgatcaagtttataatataatggttactgttcatgcttttattataattttttt
tatggttataccaattataattggtggatttggaaattgattagttcctttaatattagg
tggtcctgatataagttttcctcgaataaataatataagtttttgattattaattccttc
tttaatattaataataacatcaagatttgtaaatataggagctggaactggttgaactgt
ttatcctcctttatcattaataattggtcatggaggaatttcagtagatttagtaattta
ttctttacatttagctggaatttcatcaattttaggtgcaattaattttattagaacagt
gttaaatatatgatttaatttaagaataatagataaattatcattatttatttgatctgt
aattattactgcattattattgttattatctttacctgttttagcaggtgcaattacaat
attattaatggatcgaaatataaatacaagtttttttgatcctaggggtggaggggatcc
aattttatatcaacatttattt------------------------------------
>AL3-32
------------------------aattttatattttatatttggtatttattcgggaat
gataggtttatctttaagattaataattcgtttagaattaagagttttaggggtaatatt
aggtaatgatcaagtttataatataatagttactattcatgcttttattataattttttt
tatagttatgccaattataattggtgggtttggaaattgattagtacctttaatattggg
agggcctgatataaggtttcctcgaataaataatataagtttttgattattaattccttc
tttaatgttaataataatttcaaggtttgtaaatataggggctggaactggttgaactgt
atatccccctttatcattaataattggtcatggaggaatttcagtagatttggtaatttt
ttctttacacttagctggaatttcttcaattttaggagctatcaattttattagaactgt
gttaaatatatgatttaatataaatataatagataaattatctttatttatttgatctgt
tgttattactgcattattattattattatctttacctgtattagcaggtgctattacaat
attattaatagatcgaaatataaatacgagattttttgatcctagaggtgggggtgatcc
aattttgtatcagcatttattt------------------------------------
>AL3-33
------------------------gattttatattttatatttggaatttattctggaat
agtaggtttatctttaagattaataattcgtttagaattaagagttttaggaataatatt
gggtaatgatcaagtttataatataatggttactgttcatgcttttattataattttttt
tatggttataccaattataattggtggatttggaaattgattaattcctttaatattggg
tggtcctgatataagttttcctcgaataaataatatgagtttttgattattaattccttc
tttaatattaataataatatcaagatttgtaaatatgggtgctggaactggttgaactgt
atatcctcctttatcattaataattggacatgggggaatttcagtagatttagttatttt
ttctttacatttagctggaatttcatcaattttaggtgcaattaattttattaggacagt
attaaatatatgatttaatttaagaataatagataaattatcattatttatttgatctgt
tattattactgcattattattattattatctttacctgttttggcaggtgctattacaat
attattaatggatcggaatataaatacaagtttttttgaccctagaggtgggggggatcc
aattttatatcaacatttattt------------------------------------
>AL3-34
-----------------------gaattttgtattttttatttggtatttattcaggaat
aataggtttatcattaaggttgataattcgtttagaattaagagttttagggataatatt
aggtaatgatcagatttacaatataatagttacaattcatgcatttattataattttttt
tatagttataccaattataattggtgggtttggaaattggttagttcctttaatattagg
tggacctgatataaggtttccacgaataaataatataagtttttgattattaattccctc
tttaattttgatagttttatcaagatttgttaatataggagctggaactggttgaacagt
ttatcctcctttatctttaataattggacatagtggaatttctgtagatttagtaatttt
ttctttacatttagcaggaatttcttcaattttaggagctattaattttattagaacagt
attaaatatatgatttagtataaaaataatagataaattatctttatttatttgatcagt
tattattactgctttattattattattatctttaccagttttagctggtgctattacaat
attattaatagatcgaaatttaaatacaagattttttgatcctagaggtggtggtgatcc
tattttatatcaacatttgttt------------------------------------
>AL3-35
-------------------------attttatattttatatttggaatttattcagggat
aataggtttatctttaagattaataattcgtttggaattaagagttttaggaataatatt
aggtaatgatcaagtttataatataatagttacagttcatgcttttgtaataattttttt
tatagttataccaattataattggtggatttggaaattggttagttcctttaatgttagg
tggacctgatataagatttcctcgaataaataatataagattttgattattaattccttc
gttaactttaataattttatcaagttttgtaaatataggggctggtacaggatgaacggt
ttatccaccattatcattaataattggtcatagaggggtttctgtagatttagtaatttt
ttctttacatttagctggtatttcttctattttgggggcaattaattttattagaacagt
tttaaatatatgatttaatattaaaataatagataaattgtctttatttatttgatctgt
aattattactgctttattattattattatcattaccagttttagctggtgcaattactat
attattaatagatcgaaatttaaatacaagattttttgatcctagaggtggaggggatcc
tattttatatcaacatttattt------------------------------------
>AL3-39
---------------------------attatattttttatttggaatttattctggagt
gttaggtttatctttaagattaataattcgtttagaattaagagttttaggtgtaatatt
aggaaatgatcaagtttataatttaattgttacaattcatgcttttgtaataattttttt
tatagttatacctattataattggaggatttgggaattgattattaccattaatgttagg
aggtcctgatataagatttcctcgaataaacaatataaggttttgattattaattccttc
tcttactttattaataatatcaagttttgtaaatgtaggtgctggaacggggtgaacagt
ttatcctcctttatcattattaagagggcatggaggtatttcagtggatttagtaatttt
ttctttacatttggcaggggtttcttcaattttaggggcaattaattttattacaacggt
atttaatatgtggtttgataaaactataatggataaaatgtctttatttattttttctgt
aattattactgctttattactattattatctttgccagttttagcaggtgctattactat
attattaatagatcgtaatttaaatacaagattttttgatccaagaggtggtggggatcc
aattttatatcaacatttattt------------------------------------
>AL3-44
---------------------------attatattttttatttggaatttattctgggat
attaggtttatctttaagattaataattcgtttagaattaagtgttttgggggtaatatt
aggtaatgatcaggtttataatttaattgttacaattcatgcatttgtaataattttttt
tatagttatacctattataattggaggatttggaaattggttattacctttaatattggg
gggtcctgatataagttttcctcgaatgaataatataagattttgattattaattccttc
attaatattattaataatgtcaagttttgtaaatgtaggtgctggaacaggatgaacagt
ttatccacctttatcattgatgaggggacatgggggtgtatcagtagatttagttatttt
ttctttacatttagctggtatttcatcaattttgggggcaattaattttattacaacagt
atttaatatgtgatttgataaaataataatggataaaatgtctttatttattttttctgt
aattattactgcattattattattattatctttaccagttttagcaggtgctattacaat
attattaatagatcgtaatttaaatacaagattttttgatccaaggggggggggtgatcc
aattttataccaacatttgttt------------------------------------
>AL3-46
-----------------------gaattttatattttatatttggaatttattcaggaat
aataggtttatctttaagattaataattcgtttggaattaagagttttaggaataatatt
aggtaatgatcaagtttataatataatagttacagttcatgcttttgtaataattttttt
tatagttatacctattataattggtggatttggaaattggttaattcctttaatattagg
tggtcctgatataagatttcctcgaataaataatataagattttgattattaattccttc
attaactttaataattttatcaagttttgtaaacataggggctggtacaggatgaacagt
ttatccaccattatcattaataattggtcatagaggggtttctgtagatttagtaatttt
ttctttacatttagctggaatttcttctattttgggggcaattaattttattagaacagt
tttaaatatatgatttaatataaaaataatagataaattatctttatttatttgatctgt
aattattactgctttattattattattatcattaccagttttagctggtgcaattactat
attattaatagatcgaaatttaaatacaagattttttgatcctagaggtggtggggatcc
tattttatatcaacatttattt------------------------------------
>AL3-48
------------------------aattttatattttatatttggaatttattcaggaat
aataggtttatctttaagattaataattcgtttggaattaagagttttagggataatatt
aggtaatgatcaagtttataacataatagttacagttcatgcttttgtaataattttttt
tatagttatacctattataattggtggatttggaaattggttggttcctttaatgttagg
tggtcctgatataagatttcctcgaataaataatataagattttgattattaattccttc
attaactttaataattttatcaagttttgtaaatataggggcaggtacaggatgaacagt
ttatcctccattatcattaataattggtcatagaggggtttctgtagatttagtaatttt
ttctttacatttagctggtatttcttctattttgggggcaattaattttattagaacagt
tttaaatatatgatttaatataaaaataatagataaattatctttatttatttgatctgt
aattattactgctttattattattattatcattaccagttttagctggtgcaattactat
attattaatagaccgaaatttaaatacaagattttttgatcctagaggtggaggggatcc
aattttatatcaacatttattt------------------------------------
>AL4-3
-------------------------attttatattttatatttggaatttattcaggaat
aataggtttatctttaagattaataattcgtttggaattaagagttttagggataatatt
aggtaatgatcaagtttataacataatagttacagttcatgcttttgtaataattttttt
tatagtaatacctattataattggtggatttggaaattggttagttcctttaatgttagg
tggtcctgatataagatttcctcgaataaataatataagattttgattattaattccttc
attaactttaataattttatcaagttttgtaaatataggggctggtacaggatgaacagt
ttaccctccattatcattaataattggtcatagaggggtttctgtagatttagtaatttt
ttctttacatttagctggtatttcttctattttgggggcaattaattttattaggacagt
tttaaatatatgatttaatataaaaataatagataaattatctttatttatttgatctgt
aattattactgctttattattattattatcattaccagttttagctggtgcaattactat
attattaatagaccgaaatttaaatacaagattttttgatcctagaggtggaggggatcc
aattttatatcaacatttattt------------------------------------
>AL4-4
-------------------------attttatattttatatttggaatttattcaggaat
aataggtttatctttaagattaataattcgtttggaattaagagttttagggataatatt
aggtaatgatcaagtttataacataatagttacagttcatgcttttgtaataattttttt
tatagtaatacctattataattggtggatttggaaattggttagttcctttaatgttagg
tggtcctgatataagatttcctcgaataaataatataagattttgattattaattccttc
attaactttaataattttatcaagttttgtaaatataggggctggtacaggatgaacagt
ttaccctccattatcattaataattggtcatagaggggtttctgtagatttagtaatttt
ttctttacatttagctggtatttcttctattttgggggcaattaattttattagaacagt
tttaaatatatgatttaatataaaaataatagataaattatctttatttatttgatctgt
aattattactgctttattattattattatcattaccagttttagctggtgcaattactat
attattaatagaccgaaatttaaatacaagattttttgatcctagaggtggaggggatcc
aattttatatcaacatttattt------------------------------------
>GMBDE4270-23
---------------------------attatattttttatttggaatttattctggagt
gttaggtttatctttaagattaataattcgtttagaattaagagttttaggtgtaatatt
aggaaatgatcaagtttataatttaattgttacaattcatgcttttgtaataattttttt
tatagttatacctattataattggaggatttgggaattgattattaccattaatgttagg
aggtcctgatataagatttcctcgaataaataatataaggttttgattattaattccttc
tcttactttattaataatatcaagttttgtaaatgtaggtgctggaacggggtgaacagt
ttatcctcctttatcattattaagggggcatggaggtatttcagtggatttagtaatttt
ttctttacatttggcaggggtttcttcaattttaggggcaattaattttattacaacggt
atttaatatgtggtttgataaaactataatggataaaatgtctttatttattttttctgt
aattattactgctttattattattattatctttaccagttttagcaggtgctattactat
attattaatagatcgtaatttaaatacaagattttttgatccaagaggtggtggggatcc
aattttatatcaacatttat--------------------------------------
>GMBDE4685-23
--------------------------tattatattttttatttggaatttattctggagt
gttaggtttatctttaagattaataattcgtttagaattaagagttttaggtgtaatatt
aggaaatgatcaagtttataatttaattgttacaattcatgcttttgtaataattttttt
tatagttatacctattataattggaggatttgggaattgattattaccattaatgttagg
aggtcctgatataagatttcctcgaataaataatataaggttttgattattaattccttc
tcttactttattaataatatcaagttttgtaaatgtaggtgctggaacggggtgaacagt
ttatcctcctttatcattattaaggggacatggaggtatttcagtggatttagtaatttt
ttctttacatttggcaggggtttcttcaattttaggggcaattaattttattacaacggt
atttaatatgtggtttgataaaactataatggataaaatgtctttatttattttttctgt
aattattactgctttattattattattatctttaccagttttagcaggtgctattactat
attattaatagatcgtaatttaaatacaagattttttgatccaagaggtggtggggatcc
aattttatatcaacatttat--------------------------------------
>GMBDD4555-23
---------------------------attatattttttatttggaatttattctggagt
gttaggtttatctttaagattaataattcgtttagaattaagagttttaggtgtaatatt
aggaaatgatcaagtttataatttaattgttacaattcatgcttttgtaataattttttt
tatagttatacctattataattggaggatttgggaattgattattaccattaatgttagg
aggtcctgatataagatttcctcgaataaataatataaggttttgattattaattccttc
tcttactttattaataatatcaagttttgtaaatgtaggtgctggaacggggtgaacagt
ttatcctcctttatcattattaagggggcatggaggtatttcagtggatttagtaatttt
ttctttacatttggcaggggtttcttcaattttaggggcaattaattttattacaacggt
atttaatatgtggtttgataaaactataatggataaaatgtctttatttattttttctgt
aattattactgctttattattattattatctttaccagttttagcaggtgctattactat
attattaatagatcgtaatttaaatacaagattttttgatccaagaggtggtggggatcc
aattttatatcaacatttatt-------------------------------------
>GMCBE624-18
----------------------------ttatattttttatttggaatttattctggagt
gttaggtttatctttaagattaataattcgtttagaattaagagttttaggtgtaatatt
aggaaatgatcaagtttataatttaattgttacaattcatgcttttgtaataattttttt
tatagttatacctattataattggaggatttggaaattggttattaccattaatgttagg
aggtcctgatataagatttcctcgaataaacaatataaggttttgattattaattccttc
tcttactttattaataatatcaagttttgtaaatgtaggtgctggaacggggtgaacagt
ttatcctcctttatcattattaagggggcatggaggtatttcagtggatttagtaatttt
ttctttacatttggcaggggtttcttcaattttaggggcaattaattttattacaacggt
atttaatatgtggtttgataaaactataatggataaaatgtctttatttattttttctgt
aattattactgctttattattattattatctttgccagttttagcaggtgctattactat
attattaatagatcgtaatttaaatacaagattttttgatccaagaggtggtggggatcc
aattttatatcaacatttat--------------------------------------
>INSSD2205-21
---------------------------tttatattttatatttggtatttattcaggaat
aataggtttatctttaaggttaataattcgtttagaattaagagttttaggagtaatatt
aggtaatgatcaagtttataatataatggttactattcatgcttttattataattttttt
tatagttataccaattataattggtggatttgggaattgattagttcctttaatattagg
tggacctgatataagttttcctcgaataaataatataagtttttgattattaattccttc
tttaatattaataataatatcaagatttgtaaatatgggggctggaactggttgaactgt
ttatcctcctttatcatcaataattggtcatggaggaatttcagtagatttagtaatttt
ttctttacatttagctgggatttcatcaattttaggtgcaattaattttattaggacagt
attaaatatatgatttaatttgagaataatagataaattatcattatttatttgatctgt
gattattactgcattattattattattatctttacctgttttagcaggtgcaattacaat
attattgatagatcgaaatataaatacaagtttttttgatcctagaggtggaggggatcc
aattttatatcagcattta---------------------------------------
>LPRCT328-21
----------------------------ttatattttatatttggaatttattcaggaat
attgggattatcaataagattaataattcgtttagaattaagagttttaggaataatatt
aggtaatgatcaaatttataatataattgttactatacatgcttttgttataattttttt
tatagttataccaattataattggagggtttggtaattatttattacctttaatattagg
gggtcctgatataagatttcctcgaataaataatataagattttgattattgattccttc
tttaatattattaataatatcaagttttgttaatgtaggtgctggtacaggttgaacagt
ttatccacctttatctttaataagaggtcatagaggtatttcagtagatttagtaatttt
ttctttacatttagctggaatttcttcaattttaggtgctattaattttattagaacagt
tttaaatatatgatttaataaaaaaatgatagataaaatatctttatttattttttcagt
aattattactgcattactattattattatctttaccagttttagctggtgctattacaat
attattaatagatcgtaatttaaatacaagtttttttgatcctagaggaggaggtgatcc
aattttatatcaacatttat--------------------------------------
>GMGMU1959-20
----------------------------ttatattttatatttggaatttattcaggaat
aatgggattatcattaagattaataattcgtttagagttaagtgtattaggaattatatt
aggtaatgatcaagtttataatataatagttacagtacatgcttttattataattttttt
tatagttataccaattataattggtggttttggtaattgattagtacctttaatattagg
tggtcctgatataagattccctcgaatgaataatataagattttgattattaattccttc
attaatattaataattttatcaagttttgtaaatataggtgttggaactggttgaactgt
ttatcctcctttatcattaataattgggcatggaggaatttcggttgatttagtaatttt
ttcattacatttatctggaatttcttcaattttaggtgcaattaattttattagaacagt
attaaatatatgatttaatttaaaaataatagataaattatcattatttatttgatctgt
tattattactgctttattgttattattatcattacctgttttagcaggggctattactat
attattaatagatcgaaatttaaatacaagattttttgatcctagagggggtggtgatcc
aattttatatcaacatttattttgattttt----------------------------
>INLEP4703-16
------------------------aattttatattttatatttgggttttattcaggaat
aataggattatcattaagattaataattcgtttagaattaagggtattaggaataatatt
agggaatgatcaagtttataatataatagtaacagttcatgcttttattataattttttt
tatagttataccaattataattggtggatttggaaattggttagttccattaatattagg
tggtcctgatataagatttcctcgaataaacaatataagtttttgattattaattccttc
tttaattataataatattatctagatttgtaaatataggtgctggaactggttgaacagt
ttatccaccattatctttaataataggtcatgggggagtttctgtagatttagtaatttt
ttctttacatttagctggaatttcatcaattttaggggcaattaattttattagaactat
tttaaatatatggtttaatataataataatagataaattgtctttatttatttgatcagt
taatattactgctttattattattattatcattacctgttttagctggtgctattactat
attattaatagatcgtaatttaaatactagattttttgatcctagaggtggaggagatcc
aattttatatcaacatttattt------------------------------------
>INLEP3210-16
------------------------aattttatattttatatttgggttttattcaggaat
aataggattatcattaagattaataattcgtttagaattaagggtattaggaataatatt
aggaaatgatcaagtttataatataatagtaacagttcatgcttttattataattttttt
tatagttataccaattataattggtggatttggaaattggttagttccattaatattagg
tggtcctgatataagatttcctcgaataaacaatataagtttttgactattaattccttc
tttaattataataatattatctagatttgtaaatataggtgctggaactggttgaacagt
ttatccaccattatctttaataataggtcatgggggagtttctgtagatttagtaatttt
ttctttacatttagctggaatttcatcaattttaggggcaattaattttattagaactat
tttaaatatatggtttaatataataataatagataaattgtctttatttatttgatcagt
taatattactgctttattattattattatcattacctgttttagctggtgctattactat
attattaatagatcgtaatttaaatactagattttttgatcctagaggtggaggagatcc
aattttatatcaacatttattt------------------------------------
>GMLWD4554-23
--------------------------------attttttgtttggtatttattctggagt
attaggtttatctttaagattaataattcgtttagaattaagagttttaggtgtaatatt
aggaaatgatcaagtttataatttaattgttacaattcatgcttttgtaataattttttt
tatagttatacctattataattggaggatttgggaattgattattaccattaatgttagg
aggccctgatataagatttcctcgaataaataatataaggttttgattattaattccttc
tcttactttaataataatatcaagttttgtaaatgtaggtgctggaacggggtgaacagt
ttatcctcctttatcattattaaggggacatggaggtatttcagtggatttagtaatttt
ttctttacatttagcaggggtttcatcaattttaggggcaattaattttattacaacggt
atttaatatgtggtttgataaaactataatagataaaatgtctttatttattttttctgt
aattattactgctttattattattattatctttaccggttttagcaggtgctattactat
attattaatagatcgtaatttaaatacaagattttttgatccaagaggtggtggagatcc
aattttatatcaacattta---------------------------------------
>NOFIG363-15
------------------------aattttatattttatatttggaatttattcaggaat
aatgggattatcattaagattaataattcgtttagagttaagtgtattaggaattatatt
aggtaatgatcaagtttataatataatagttacagtacatgcttttattataattttttt
tatagttataccaattataattggtggttttggtaattgattagtacctttaatattagg
tggtcctgatataagattccctcgaatgaataatataagattttgattattaattccttc
attaatattaataattttatcaagttttgtaaatataggtgttggaactggttgaactgt
ttatcctcctttatcattaataattgggcatggaggaatttcggttgatttagtaatttt
ttcattacatttagctggaatttcttcaattttaggtgcaattaattttattagaacagt
attaaatatatgatttaatttaaaaataatagataaattatcattatttatttgatctgt
tattattactgctttattgttattattatcattacctgttttagcaggggctattactat
attattaatagatcgaaatttaaatacaagattttttgatcctagagggggtggtgatcc
aattttatatcaacatttattt------------------------------------
>GMPBA092-18
----------------------------ttatattttatatttggaatttattcaggaat
aatgggattatcattaagattgataattcgtttagagttaagtgtattgggggttatatt
aggtaatgatcaagtttataatataatagttacagtacatgcttttattataattttttt
tatagttataccaattataattggtggttttggtaattgattgatacctttaatattagg
tggtcctgatataagatttcctcgaataaataatataagattttgattattaattccttc
attaatattaataattttttcaagttttgttaatatgggtgctggaactggttgaactgt
ttatcctcctttatcattaataattggacatggaggtatttcggttgatttagtaatttt
ttcattacatttagctggtatttcttcaattttaggtgcaattaactttattagaacagt
attaaatatgtggtttaatttaaaaatgatagataaattatcattatttatttgatctgt
tattattactgctttattattattattatcattgcctgttttagcaggggctattactat
attattaatagatcgaaatttaaatacaagattttttgatcctagagggggtggggatcc
aattttatatcaac--------------------------------------------
>GMPBA118-18
----------------------------ttatattttatatttggaatttattcaggaat
aatgggattatcattaagattgataattcgtttagagttaagtgtattgggggttatatt
aggtaatgatcaagtttataatataatagttacagtacatgcttttattataattttttt
tatagttataccaattataattggtggttttggtaattgattggtacctttaatattagg
tggtcctgatataagatttcctcgaataaataatataagattttgattattaattccttc
attaatattaataattttttcaagttttgttaatatgggtgctggaactggttgaactgt
ttatcctcctttatcattaataattggacatggaggtatttcggttgatttagtaatttt
ttcattacatttagctggtatttcttcaattttaggtgcaattaattttattagaacagt
attaaatatgtggtttaatttaaaaatgatagataaattatcattatttatttgatctgt
tattattactgctttattattattattatcattgcctgttttagcaggggctattactat
attattaatagatcgaaatttaaatacaagattttttgatcctagagggggtggggatcc
aattttatatcaacatttatt-------------------------------------
>GMPXA11989-23
---------------------------attatactttttatttggtatttattctggagt
attaggtttatctttaagattaataattcgtttagaattaagagttttaggtgtaatatt
aggaaatgatcaagtttataatttaattgttacaattcatgcttttgtaataattttttt
tatagttatacctattataattggaggatttgggaattgattattaccattaatgttagg
aggtcctgatataagatttcctcgaataaataatataaggttttggttattaattccttc
acttactttattaataatatcaagttttgtaaatgtaggtgctggaacggggtgaacagt
ttatcctcctttatcattattaagaggacatggaggaatttcggtggatttagtaatttt
ttctttacatttggcaggggtttcatcaattttaggggcaattaattttattacaacggt
atttaatatgtggtttgataaaactataatggataaaatgtctttatttattttttctgt
aattattactgctttattattattattgtctttgccagttttggcaggtgctattactat
attattaatagatcgtaatttaaatacaagattttttgatccaagaggtggtggggatcc
aattttatatcaacatttat--------------------------------------
>GMPMK369-18
---------------------------attatactttttatttggtatttattctggagt
attaggtttatctttaagattaataattcgtttagaattaagagttttaggtgtaatatt
aggaaatgatcaagtttataatttaattgttacaattcatgcttttgtaataattttttt
tatagttatacctattataattggaggatttgggaattgattattaccattaatgttagg
aggtcctgatataagatttcctcgaataaataatataaggttttggttattaattccttc
acttactttattaataatatcaagttttgtaaatgtaggtgctggaacggggtgaacagt
ttatcctcctttatcattattaagaggacatggaggaatttcggtggatttagtaatttt
ttctttacatttggcaggggtttcatcaattttaggggcaattaattttattacaacggt
atttaatatgtggtttgataaaactataatggataaaatgtctttatttattttttctgt
aattattactgctttattattattattgtctttgccagttttggcaggtgctattactat
attattaatagatcgtaatttaaatacaagattttttgatccaagaggtggtggggatcc
aattttatatcaacatttat--------------------------------------
>GMPXA11473-23
---------------------------attatactttttatttggtatttattctggagt
attaggtttatctttaagattaataattcgtttagaattaagagttttaggtgtaatatt
aggaaatgatcaagtttataatttaattgttacaattcatgcttttgtaataattttttt
tatagttatacctattataattggaggatttgggaattgattattaccattaatgttagg
aggtcctgatataagatttcctcgaataaataatataaggttttggttattaattccttc
acttactttattaataatatcaagttttgtaaatgtaggtgctggaacggggtgaacagt
ttatcctcctttatcattattaagaggacatggaggaatttcggtggatttagtaatttt
ttctttacatttggcaggggtttcatcaattttaggggcaattaattttattacaacggt
atttaatatgtggtttgataaaactataatggataaaatgtctttatttattttttctgt
aattattactgctttattattattattgtctttgccagttttggcaggtgctattactat
attattaatagatcgtaatttaaatacaagattttttgatccaagaggtggtggggatcc
aattttatatcaacatttat--------------------------------------
>BBTH1835-19
------------------------aattttatattttatatttggtatttattcaggaat
agtaggtttatctttaagattaataattcgtttagaattaagagttttaggggtaatgtt
aggtaatgatcaagtttataatataatggttactgttcatgcttttattataattttttt
tatggttataccaattataattggtggatttggaaattgattagttcctttaatgttggg
tggtcctgatataagttttcctcgaataaataatataagtttttgattattaattccttc
tttaatattaataataatatcaagatttgtaaatatgggggctggaactggttgaactgt
ttatcctcctttatcattaataattggtcatggaggaatttcagtagatttagtaatttt
ttctttacatttagctggaatttcgtcaattttaggtgcaattaattttattagaacagt
attaaatatatgatttgatttaaaaataatagataaattatcattatttatttgatctgt
aattattactgcattgttattattattatctttacctgttttagcaggtgctattacaat
attattaatagatcgaaatataaatacaagtttttttgatcctagaggtggaggggatcc
aattttatatcaacatttattt------------------------------------
>BBTH3018-22
------------------------agtgttatattttatatttggaatttattcaggagt
gttaggattatctttaagattaataattcggttggaattgagagttttaggtgagatatt
aggtaatgatcaagtttataatataattgttactattcatgcatttattataattttttt
tatagttatacctattataattggtggatttggaaattgattattacctttaatattagg
aggtcctgatataagatttccacgaataaataatataagattttggttattaattccttc
tttaattttaataattatatcaagttttgttaatgtgggtgctggtacaggttgaacaat
ttatcctcctttatctttaataataggtcatagaggaatttctgtagatttagtaatttt
ttctttacatttggctggtatttcatcaattttgggagcaattaattttatgagtacagt
ttataatatatgatttagtaaaataataatagataaattatctttatttattttttctgt
agttattactgcattattattattattatctttaccagttttggctggggctattacaat
attattaatggatcgtaatttaaatacaagattttttgatccaagaggtggtggggatcc
aattttgtatcaacatttgttt------------------------------------
>BBTH3037-22
------------------------agtattatattttttatttggaatttattctggagt
gttaggtttatctttaagattaataattcgtttagaattaagagttttaggtgtaatatt
aggaaatgatcaagtttataatttaattgttacaattcatgcttttgtaataattttttt
tatagttatacctattataattggaggatttgggaattgattattaccattaatgttagg
aggtcctgatataagattccctcgaataaataatataaggttttgattattaattccttc
tcttactttattaataatatcaagttttgtaaatgtaggtgctggaacggggtgaacagt
ttatcctcctttatcattattaagggggcatggaggtatttcagtggatttagtaatttt
ttctttacatttggcaggggtttcttcaattttaggggcaattaattttattacaacggt
atttaatatgtggtttgataaaactataatggataaaatgtctttatttattttttctgt
aattattactgctttattattattattatctttaccagttttagcaggtgctattactat
attattaatagatcgtaatttaaatacaagattttttgatccaagaggtggtggggatcc
aattttatatcaacatttattt------------------------------------
>DTNHM5263-23
------------------------aattttatattttatatttggaatttattcaggaat
aatgggattatcattaagattaataattcgtttagagttaagtgtattaggaattatatt
aggtaatgatcaagtttataatataatagttacagtacatgcttttattataattttttt
tatagttataccaattataattggtggttttggtaattgattagtacctttaatattagg
tggtcctgatataagattccctcgaatgaataatataagattttgattattaattccttc
attaatattaataattttatcaagttttgtaaatataggtgttggaactggttgaactgt
ttatcctcctttatcattaataattgggcatggaggaatttcggttgatttagtaatttt
ttcattacatttagctggaatttcttcaattttaggtgcaattaattttattagaacagt
attaaatatatgatttaatttaaaaataatagataaattatcattatttatttgatctgt
tattattactgctttattgttattattatcattacctgttttagcaggggctattactat
attattaatagatcgaaatttaaatacaagattttttgatcctagagggggtggtgatcc
aattttatatcaacatttattt------------------------------------
>BBTH1832-19
------------------------aattttatattttatatttggtatttattcaggaat
agtaggtttatctttaagattaataattcgtttagaattaagagttttaggggtaatgtt
aggtaatgatcaagtttataatataatggttactgttcatgcttttattataattttttt
tatggttataccaattataattggtggatttggaaattgattagttcctttaatgttggg
tggtcctgatataagttttcctcgaataaataatataagtttttgattattaattccttc
tttaatattaataataatatcaagatttgtaaatatgggggctggaactggttgaactgt
ttatcctcctttatcattaataattggtcatggaggaatttcagtagatttagtaatttt
ttctttacatttagctggaatttcgtcaattttaggtgcaattaattttattagaacagt
attaaatatatgatttgatttaaaaataatagataaattatcattatttatttgatctgt
aattattactgcattgttattattattatctttacctgttttagcaggtgctattacaat
attattaatagatcgaaatataaatacaagtttttttg----------------------
----------------------------------------------------------
>BBTH1834-19
------------------------aattttatattttatatttggtatttattcaggaat
agtaggtttatctttaagattaataattcgtttagaattaagagttttaggggtaatgtt
aggtaatgatcaagtttataatataatggttactgttcatgcttttattataattttttt
tatggttataccaattataattggtggatttggaaattgattagttcctttaatgttggg
tggtcctgatataagttttcctcgaataaataatataagtttttgattattaattccttc
tttaatattaataataatatcaagatttgtaaatatgggggctggaactggttgaactgt
ttatcctcctttatcattaataattggtcatggaggaatttcagtagatttagtaatttt
ttctttacatttagctggaatttcgtcaattttaggtgcaattaattttattagaacagt
attaaatatatgatttgatttaaaaataatagataaattatcattatttatttgatctgt
aattattactgcattattattattattatctttacctgttttagcaggtgctattacaat
attattaatagatcgaaatataaatacaagtttttttgatcctagaggtggagggg----
----------------------------------------------------------
>BCHYM14390-16
------------------------agtattatattttttatttggaatttattctggagt
gttaggtttatctttaagattaataattcgtttagaattaagagttttaggtgtaatatt
aggaaatgatcaagtttataatttaattgttacaattcatgcttttgtaataattttttt
tatagttatacctattataattggaggatttgggaattgattattaccattaatgttagg
aggtcctgatataagatttcctcggataaataatataaggttttgattattaattccttc
tcttactttattaataatatcaagttttgtaaatgtaggtgctggaacggggtgaacagt
ttatcctcctttatcattattaagggggcatggaggtatttcagtggatttagtaatttt
ttctttacatttggcaggggtttcttcgattttaggagcaattaattttattacaacggt
atttaatatgtggtttgataaaactataatggataaaatatctttatttattttttctgt
aattattactgctttattattattattatctttaccagttttagcaggtgctattactat
attattaatagatcgtaatttaaatacaagattttttgatccaagaggtggtggggatcc
aattttatatcaacatttattt------------------------------------
>GMBDE3845-23
---------------------------attatattttttatttggaatttattctggagt
gttaggtttatctttaagattaataattcgtttagaattaagagttttaggtgtaatatt
aggaaatgatcaagtttataatttaattgttacaattcatgcttttgtaataattttttt
tatagttatacctattataattggaggatttgggaattgattattaccattaatgttagg
aggtcctgatataagatttcctcgaataaataatataaggttttgattattaattccttc
tcttactttattaataatatcaagttttgtaaatgtaggtgctggaacggggtgaacagt
ttatcctcctttatcattattaagggggcatggaggtatttcagtggatttagtaatttt
ttctttacatttggcaggggtttcttcaattttaggggcaattaattttattacaacggt
atttaatatgtggtttgataaaactataatggataaaatgtctttatttattttttctgt
aattattactgctttattattattattatctttaccagttttagcaggtgctattactat
attattaatagatcgtaatttaaatacaagattttttgatccaagaggtggtggggatcc
aattttatatcaacatttattt------------------------------------
>GMPMK1520-18
---------------------------attatactttttatttggtatttattctggagt
attaggtttatctttaagattaataattcgtttagaattaagagttttaggtgtaatatt
aggaaatgatcaagtttataatttaattgttacaattcatgcttttgtaataattttttt
tatagttatacctattataattggaggatttgggaattgattattaccattaatattagg
aggtcctgatataagatttcctcgaataaataatataaggttttggttattaattccttc
acttactttattaataatatcaagttttgtaaatgtaggtgctggaacggggtgaacagt
ttatcctcctttatcattattaagaggacatggaggaatttcggtggatttagtaatttt
ttctttacatttggcaggggtttcatcaattttaggggcaattaattttattacaacggt
atttaatatgtggtttgataaaactataatggataaaatgtctttatttattttttctgt
aattattactgctttattattattattgtctttgccagttttggcaggtgctattactat
attattaatagatcgtaatttaaatacaagattttttgatccaagaggtggtggggatcc
aattttatatcaacatttat--------------------------------------
>BBTH1838-19
------------------------aattttatattttatatttgggttttattcaggaat
aataggattatcattaagattaataattcgtttagaattaagggtattaggaataatatt
agggaatgatcaagtttataatataatagtaacagttcatgcttttattataattttttt
tatagttataccaattataattggtggatttggaaattggttagttccattaatattagg
tggtcctgatataagatttcctcgaataaataatataagtttttgattattaattccttc
tttaattataataatattatctagatttgtaaatataggtgctggaactggttgaacagt
ttatccaccattatctttaataataggtcatggtggagtttctgtagatttagtaatttt
ttctttacatttagctggaatttcatcaattttaggggcaattaattttattagaactat
tttaaatatatggtttaatataataataatagataaattgtctttatttatttgatcagt
taatattactgctttattattattattatcattacctgttttagctggtgctattactat
attattaatagatcgtaatttaaatactagattttttg----------------------
----------------------------------------------------------
>BBTH2011-20
------------------------aattttatattttatatttgggttttattcaggaat
aataggattatcattaagattaataattcgtttagaattaagggtattaggaataatatt
agggaatgatcaagtttataatataatagtaacagttcatgcttttattataattttttt
tatagttataccaattataattggtggatttggaaattggttagttccattaatattagg
tggtcctgatataagatttcctcgaataaataatataagtttttgattattaattccttc
tttaattataataatattatctagatttgtaaatataggtgctggaactggttgaacagt
ttatccaccattatctttaataataggtcatggtggagtttctgtagatttagtaatttt
ttctttacatttagctggaatttcatcaattttaggggcaattaattttattagaactat
tttaaatatatggtttaatataataataatagataaattgtctttatttatttgatcagt
taatattactgctttattattattattatcattacctgttttagctggtgctattactat
attattaatagatcgtaatttaaatactagattttttgatcctagaggtggaggagatcc
aattttatatcaacatttattt------------------------------------
>MAHYM453-10
------------------------aattttatattttatatttggaatttattcaggaat
gataggtttatcattaagattattaattcgtttagagttaagagtattgggagtaatatt
aggtaatgatcaattttataatatagtagtaactgttcatgcttttattataattttttt
tatagttataccaattataattggtggatttggaaattgattggttcctttaatattagg
tggacctgatataaggtttcctcgaataaataatataagtttttgattattaattccttc
tttaatattaataatattgtctagatttgtaagtataggtgctggaactggttgaactgt
ttatcctccattatctttagtaataggtcatggtggtatttcagttgatttagtaatttt
ttctttacatttagctggaatttcttctattttaggtgcaattaattttattagaacagt
tttaaatatatgatttaatttaagaataatagataaattgtcattatttatttgatctgt
aattattactgcattattgttgttattatcattgcctgtattagcaggtgcaattacaat
gttattaatagatcgaaatttaaatacaagattttttgatcctagaggtggaggggatcc
aattttatatcaacatttattt------------------------------------
>MAHYM454-10
------------------------aattttatattttatatttggaatttattcaggaat
gataggtttatcattaagattattaattcgtttagagttaagagtattgggagtaatatt
aggtaatgatcaattttataatatggtagtaactgttcatgcttttattataattttttt
tatagttataccaattataattggtggatttggaaattgattggttcctttaatattagg
tggacctgatataaggtttcctcgaataaataatataagtttttgattattaattccttc
tttaatattaataatattgtctagatttgtaagtataggtgctggaactggttgaactgt
ttatcctccattatctttagtaataggtcatggtggtatttcagttgatttagtaatttt
ttctttacatttagctggaatttcttctattttaggtgcaattaattttattagaacagt
tttaaatatatgatttaatttaagaataatagataaattgtcattatttatttgatctgt
aattattactgcattattgttgttattatcattgcctgtattagcaggtgcaattacaat
gttattaatagatcgaaatttaaatacaagattttttgatcctagaggtggaggggatcc
aattttatatcaacatttattt------------------------------------
>MAHYM455-10
------------------------aattttatattttatatttggaatttattcaggaat
gataggtttatcattaagattattaattcgtttagagttaagagtattgggagtaatatt
aggtaatgatcaattttataatatggtagtaactgttcatgcttttattataattttttt
tatagttataccaattataattggtggatttggaaattgattggttcctttaatattagg
tggacctgatataaggtttcctcgaataaataatataagtttttgattattaattccttc
tttaatattaataatattgtctagatttgtaagtataggtgctggaactggttgaactgt
ttatcctccattatctttagtaataggtcatggtggtatttcagttgatttagtaatttt
ttctttacatttagctggaatttcttctattttaggtgcaattaattttattagaacagt
tttaaatatatgatttaatttaagaataatagataaattgtcattatttatttgatctgt
aattattactgcattattgttgttattatcattgcctgtattagcaggtgcaattacaat
gttattaatagatcgaaatttaaatacaagattttttgatcctagaggtggaggggatcc
aattttatatcaacatttattt------------------------------------
>GMPBA185-18
---------------------------tttatattttatatttggaatttattcaggaat
aatgggattatcattaagattgataattcgtttagagttaagtgtattgggggttatatt
aggtaatgatcaagtttataatataatagttacagtacatgcttttattataattttttt
tatagttataccaattataattggtggttttggtaattgattggtacctttaatattagg
tggtcctgatataagatttcctcgaataaataatataagattttgattattaattccttc
attaatattaataattttttcaagttttgttaatatgggtgctggaactggttgaactgt
ttatcctcctttatcattaataattggacatggaggtatttcggttgatttagtaatttt
ttcattacatttagctggtatttcttcaattttaggtgcaattaattttattagaacagt
attaaatatgtggtttaatttaaaaatgatagataaattatcattatttatttgatctgt
tattattactgctttattattattattatcattgcctgttttagcaggggctattactat
attattaatagatcgaaatttaaatacaagattttttgatcctagagggggtggggatcc
aattttatat------------------------------------------------
>GMPMD758-18
----------------------------ttatattttatttttgggatttattcaggtgt
gatgggattatcattaagattaataattcgtttagaattaagagttttaggggaaatatt
aggaaatgatcaagtttataatataattgttactattcatgcatttattataattttttt
tatagttatacctattataattggtgggtttggaaattgattattacctttaatattagg
tggacctgatataagatttcctcgaataaataatataagattttgattattaattccttc
tttaattttaataattatatcaagttttgtaaatgtaggtgctggtacaggttgaactgt
ttatcctcctttatctttaataataggtcataggggaatttcagtagatttagtaatttt
ttcattacatttagctgggatttcatctattttaggtgcaattaattttataagtacagt
ttataatatgtgatttgataatacaataatagataaattatctttatttattttttcagt
aattattactgcattattattattattatctttaccagttttagctggtgctattactat
attattaatagatcgaaatttaaatacaagattttttgatcctagaggaggaggtgatcc
aattttatatcaacattta---------------------------------------
>GMPMZ281-18
---------------------------tttatattttatttttgggatttattcaggtgt
gatgggattatcattaagattaataattcgtttagaattaagagttttaggggaaatatt
aggaaatgatcaagtttataatataattgttactattcatgcatttattataattttttt
tatagttatacctattataattggtgggtttggaaattgattattacctttaatattagg
tggacctgatataagatttcctcgaataaataatataagattttgattattaattccttc
tttaattttaataattatatcaagttttgtaaatgtaggtgctggtacaggttgaactgt
ttatcctcctttatctttaataataggtcataggggaatttcagtagatttagtaatttt
ttcattacatttagctgggatttcatctattttaggtgcaattaattttataagtacagt
ttataatatgtgatttgataatacaataatagataaattatctttatttattttttcagt
aattattactgcattattattattattatctttaccagttttagctggtgctattactat
attattaatagatcgaaatttaaatacaagattttttgatcctagaggaggaggtgatcc
aattttatatcaacatttatt-------------------------------------
>GMPXB14619-23
---------------------------tttatattttatttttgggatttattcaggtgt
gatgggattatcattaagattaataattcgtttagaattaagagttttaggggaaatatt
aggaaatgatcaagtttataatataattgttactattcatgcatttattataattttttt
tatagttatacctattataattggtgggtttggaaattgattattacctttaatattagg
tggacctgatataagatttcctcgaataaataatataagattttgattattaattccttc
tttaattttaataattatatcaagttttgtaaatgtaggtgctggtacaggttgaactgt
ttatcctcctttatctttaataataggtcataggggaatttcagtagatttagtaatttt
ttcattacatttagctgggatttcatctattttaggtgcaattaattttataagtacagt
ttataatatgtgatttgataatacaataatagataaattatctttatttattttttcagt
aattattactgcattattattattattatctttaccagttttagctggtgctattactat
attattaatagatcgaaatttaaatacaagattttttgatcctagaggaggaggtgatcc
aattttatatcaacatttatt-------------------------------------
>GMPXB14629-23
--------------------------ttttatattttatttttgggatttattcaggtgt
aatgggattatcattaagattaataattcgtttagaattaagagttttaggggaaatatt
aggaaatgatcaagtttataatataattgttactattcatgcatttattataattttttt
tatagttatacctattataattggtggatttggaaattgattattacctttaatattagg
tggacctgatataagatttcctcgaataaataatataagattttgattattaattccttc
tttagttttaataattatatcaagttttgtaaatgtaggtgctggtacaggttgaactgt
ttatcctcctttatctttaataataggtcataggggaatttcagtagatttagtaatttt
ttcattacatttagctggaatttcatctattttaggtgcaattaattttataagtacagt
ttataatatgtgatttgataatacaataatagataaattatctttatttattttttcagt
aattattactgcattattattattattatctttaccagttttagctggtgctattactat
attattaatagatcgaaatttaaatacaagattttttgatcctagaggaggaggtgatcc
aattttatatcaacatttat--------------------------------------
>GMGMB1166-14
----------------------------------tttatatttggaatttattcaggaat
aatgggattatcattaagattaataattcgtttagagttaagtgtattaggaattatatt
aggtaatgatcaagtttataatataatagttacagtacatgcttttattataattttttt
tatagttataccaattataattggtggttttggtaattgattagtacctttaatattagg
tggtcctgatataagattccctcgaatgaataatataagattttgattattaattccttc
attaatattaataattttatcaagttttgtaaatataggtgttggaactggttgaactgt
ttatcctcctttatcattaataattgggcatggaggaatttcggttgatttagtaatttt
ttcattacatttagctggaatttcttcaattttaggtgcaattaattttattagaacagt
attaaatatatgatttaatttaaaaataatagataaattatcattatttatttgatctgt
tattattactgctttattgttattattatcattacctgttttagcaggggctattactat
attattaatagat-----------------------------------------------
----------------------------------------------------------
>GMGMV732-20
---------------------------tttatattttatatttggaatttattcaggaat
aatgggattatcattaagattaataattcgtttagagttaagtgtattaggaattatatt
aggtaatgatcaagtttataatataatagttacagtacatgcttttattataattttttt
tatagttataccaattataattggtggttttggtaattgattagtacctttaatattagg
tggtcctgatataagattccctcgaatgaataatataagattttgattattaattccttc
attaatattaataattttatcaagttttgtaaatataggtgttggaactggttgaactgt
ttatcctcctttatcattaataattgggcatggaggaatttcggttgatttagtaatttt
ttcattacatttagctggaatttcttcaattttaggtgcaattaattttattagaacagt
attaaatatatgatttaatttaaaaataatagataaattatcattatttatttgatctgt
tattattactgctttattgttattattatcattacctgttttagcaggggctattactat
attattaatagatcgaaatttaaatacaagattttttgatcctagagggggtggtgatcc
aattttatatcaacatttatt-------------------------------------
>BBTH2007-20
------------------------agtgttatattttatatttggaatttattcaggagt
gttaggattatctttaagattaataattcggttggaattgagagttttaggtgagatatt
aggtaatgatcaagtttataatataattgttactattcatgcatttattataattttttt
tatagttatacctattataattggtggatttggaaattgattattacctttaatattagg
aggtcctgatataagatttccacgaataaataatataagattttggttattaattccttc
tttaattttaataattatatcaagttttgttaatgtgggtgctggtacaggttgaacaat
ttatcctcctttatctttaataataggtcatagaggaatttctgtagatttagtaatttt
ttctttacatttggctggtatttcatcaattttgggagcaattaattttatgagtacagt
ttataatatatgatttagtaaaataataatagataaattatctttatttattttttctgt
agttattactgcattattattattattatctttaccagttttggctggggctattacaat
attattaatggatcgtaatttaaatacaagattttttgatccaagaggtggtggggatcc
----------------------------------------------------------
>BBTH2008-20
------------------------agtgttatattttatatttggaatttattcaggagt
gttaggattatctttaagattaataattcggttggaattgagagttttaggtgagatatt
aggtaatgatcaagtttataatataattgttactattcatgcatttattataattttttt
tatagttatacctattataattggtggatttggaaattgattattacctttaatattagg
aggtcctgatataagatttccacgaataaataatataagattttggttattaattccttc
tttaattttaataattatatcaagttttgttaatgtgggtgctggtacaggttgaacaat
ttatcctcctttatctttaataataggtcatagaggaatttctgtagatttagtaatttt
ttctttacatttggctggtatttcatcaattttgggagcaattaattttatgagtacagt
ttataatatatgatttagtaaaataataatagataaattatctttatttattttttctgt
agttattactgcattattattattattatctttaccagttttggctggggctattacaat
attattaatggatcgtaatttaaatacaagattttttgatccaagaggtggtggggatcc
aattttgtatcaacatttgttt------------------------------------
>BBTH3019-22
------------------------agtgttatattttatatttggaatttattcaggagt
gttaggattatctttaagattaataattcggttggaattgagagttttaggtgagatatt
aggtaatgatcaagtttataatataattgttactattcatgcatttattataattttttt
tatagttatacctattataattggtggatttggaaattgattattacctttaatattagg
aggtcctgatataagatttccacgaataaataatataagattttggttattaattccttc
tttaattttaataattatatcaagttttgttaatgtgggtgctggtacaggttgaacaat
ttatcctcctttatctttaataataggtcatagaggaatttctgtagatttagtaatttt
ttctttacatttggctggtatttcatcaattttgggagcaattaattttatgagtacagt
ttataatatatgatttagtaaaataataatagataaattatctttatttattttttctgt
agttattactgcattattattattattatctttaccagttttggctggggctattacaat
attattaatggatcgtaatttaaatacaagattttttgatccaagaggtggtggggatcc
aattttgtatcaacatttgttt------------------------------------
>BBTH2005-20
------------------------aattttatattttatttttggaatttattcaggaat
aataggtttatctttaagattaataattcgtttagaattaagagttttaggaataatatt
aggtaatgatcaagtttataatataatagttacagtacatgcttttgtaataattttttt
tatagtaataccaattataattggtggatttggtaattggttggttcctttaatattagg
tggtcctgatataagttttcctcgaataaataatataagattttgattattaattccttc
attaactttaatagttttatctagatttgtaaatataggggctggaacagggtgaactgt
ttatcctccattatctttaataattggtcatggaggagtttcagtagatttagtaatttt
ttctttacatttggctggaatttcttctattttaggagctattaattttattagaactgt
tttaaatatattatttaatattaaaatgatagataaattatctttatttatttgatcagt
aattattactgctttattattattattatcattgccagttttggctggtgcaattactat
attattaatagatcgaaatttaaatacaagtttttttgatccgagaggt-----------
----------------------------------------------------------
>ASQBR706-09
------------------------aattttatattttatttttggaatttattcaggaat
aataggtttatctttaaggttaataattcgtttagaattaagagttttaggaataatatt
aggtaatgatcaagtttataatataatagttacagtacatgcttttgtaataattttttt
tatagtaataccaattataattggtggatttggtaattggttggttcctttaatattagg
tggtcctgatataagttttcctcgaataaataatataagattttgattattaattccttc
attaactttaatagttttatctagatttgtaaatataggggctggaacagggtgaactgt
ttatcctccattatctttaataattggtcatggaggagtttcagtagatttagtaatttt
ttctttacatttggctggaatttcttctattttaggagctattaattttattagaactgt
tttaaatatattatttaatattaaaatgatagataaattatctttatttatttgatcagt
aattattactgctttattattattattatcattgccagttttggctggtgcaattactat
attattaatagaccgaaatttaaatacaagtttttttgatccgagaggtggtggagatcc
tattttatatcaacatttattt------------------------------------
