# Supplementary material for: DNA Barcodes and Morphology Reveal Five New Species of Phanerotoma (Hymenoptera, Braconidae, Cheloninae) from China
Source: Insects. 2026 Feb 20;17(2):219. doi: 10.3390/insects17020219 (PMC12941929; doi:10.3390/insects17020219)
Supplement: Supplementary file 1 [file insects-17-00219-s001.zip › S6_Phanerotoma.align.fasta.treefile]

(AL1-1:0.0000010030,(((((((((((((((((AL1-2:0.0000010030,(AL1-3:0.0000010030,AL3-35:0.0000010030)0/53:0.0000010029)76/99:0.0015286613,AL3-30:0.0018387244)98.2/100:0.0104075519,(AL1-4:0.0050706267,((AL1-22:0.0000023565,AL2-44:0.0050833549)84/100:0.0016768351,AL2-45:0.0052489514)0/48:0.0000021445)79.9/97:0.0033662989)40.7/86:0.0021456302,((AL2-9:0.0000010030,AL3-48:0.0000010030)84.2/100:0.0034250321,(AL4-3:0.0016884841,AL4-4:0.0000010030)87.2/100:0.0034555539)96.8/100:0.0104295777)48.3/93:0.0034072012,AL3-46:0.0041035549)93.5/98:0.0201393236,(BBTH2005-20:0.0000010030,ASQBR706-09:0.0035800866)99.9/100:0.0509449468)90.8/98:0.0181862683,((AL2-5:0.0135826662,AL2-42:0.0000010030)74.4/97:0.0016321304,AL2-43:0.0000023478)100/100:0.1053372110)70.9/45:0.0079029954,((INLEP4703-16:0.0000010030,INLEP3210-16:0.0033373961)76.9/100:0.0024803783,(BBTH1838-19:0.0000010030,BBTH2011-20:0.0000010030)60.2/97:0.0009964755)100/100:0.0687746892)65/37:0.0073134856,AL3-34:0.0857167535)81.2/53:0.0130090910,((((((((AL1-5:0.0000022860,AL3-32:0.0000027010)0/66:0.0000020048,((((AL3-10:0.0000010030,AL3-18:0.0000010030)0/47:0.0000010029,AL3-12:0.0000010030)0/68:0.0000010029,AL3-11:0.0000010030)0/65:0.0000010029,AL3-19:0.0000010030)83.7/99:0.0016465537)95.6/100:0.0050038489,((AL2-2:0.0000010030,(AL2-22:0.0000010030,AL2-24:0.0000010030)0/79:0.0000010029)0/60:0.0000020209,AL2-33:0.0000022780)0/55:0.0000020205)81.7/98:0.0016542051,AL2-34:0.0000027803)100/100:0.0576897009,(AL2-48:0.1202203555,(AL3-17:0.0720015370,AL3-27:0.0521279702)36.8/73:0.0163718020)0/58:0.0004485070)89.6/59:0.0126669309,AL1-23:0.0308863106)62.1/30:0.0012244032,(((((((AL1-6:0.0000026353,AL1-7:0.0017151795)77.8/97:0.0017753008,((AL3-16:0.0017007566,(BBTH1835-19:0.0000010030,(BBTH1832-19:0.0000010030,BBTH1834-19:0.0017428855)0/44:0.0000010029)0/38:0.0000010029)0/56:0.0000027689,AL3-28:0.0017549185)94.4/99:0.0069975490)66.3/98:0.0011889525,(AL3-9:0.0000010030,(AL3-25:0.0000010030,AL3-26:0.0000010030)0/44:0.0000028423)98.8/100:0.0112205132)90.1/91:0.0057186190,(((AL2-21:0.0000010030,AL2-36:0.0000010030)92.8/100:0.0074151228,INSSD2205-21:0.0049175689)99/100:0.0200663203,((AL3-1:0.0000010030,AL3-15:0.0016555585)90.4/100:0.0095987981,AL3-2:0.0045687178)98.8/100:0.0165089833)74.9/61:0.0043698379)0/30:0.0000020336,AL3-33:0.0352046587)82/62:0.0027804790,((AL1-8:0.0000020557,AL1-9:0.0000010030)100/100:0.0574730147,(AL2-28:0.0033235441,((AL2-29:0.0000010030,(AL3-24:0.0000010030,AL3-31:0.0000010030)0/55:0.0000010029)0/43:0.0000010029,AL3-29:0.0000010030)73.7/93:0.0018059795)93/98:0.0106355335)69.5/59:0.0027750747)65.8/37:0.0014639424,AL2-6:0.0363670939)90.6/70:0.0095301971)94.1/86:0.0211141936,((((AL1-19:0.0000010030,AL2-12:0.0000010030)0/60:0.0000010029,(((AL1-20:0.0000010030,AL1-21:0.0000010030)0/70:0.0000020964,(((AL2-18:0.0000000000,AL2-27:0.0000000000):0.0000000000,AL2-26:0.0000000000):0.0000010030,AL2-25:0.0000010030)0/62:0.0000010029)0/40:0.0000010029,(AL2-16:0.0000010030,AL2-17:0.0000010030)0/67:0.0000023385)0/41:0.0000010029)100/100:0.1773983858,((((GMGMU1959-20:0.0017361146,GMGMV732-20:0.0000010030)0/48:0.0000010029,(NOFIG363-15:0.0000010030,DTNHM5263-23:0.0000010030)0/67:0.0000010029)0/50:0.0000010029,GMGMB1166-14:0.0000010030)90.3/99:0.0135322495,(GMPBA092-18:0.0034970335,(GMPBA118-18:0.0000010030,GMPBA185-18:0.0000010030)0/59:0.0000021905)97.4/100:0.0259455287)95.1/99:0.0419369570)59.5/53:0.0142445862,(MAHYM453-10:0.0000010030,(MAHYM454-10:0.0000010030,MAHYM455-10:0.0000010030)81.8/100:0.0016776283)99.8/100:0.0652146615)79.4/63:0.0110480266)89.5/61:0.0219078935)99.8/99:0.0615440381,((((BBTH3018-22:0.0000000000,BBTH3019-22:0.0000000000):0.0000010030,BBTH2008-20:0.0000010030)0/78:0.0000025017,BBTH2007-20:0.0000020625)99.9/100:0.0840501487,((GMPMD758-18:0.0000010030,(GMPMZ281-18:0.0000010030,GMPXB14619-23:0.0000029252)0/55:0.0000010029)49.3/100:0.0017491384,GMPXB14629-23:0.0053399215)98.4/99:0.0451810591)85.2/97:0.0215758667)82.9/98:0.0117180450,(AL1-14:0.0024931677,((((((((AL1-16:0.0000010030,(AL2-1:0.0000010368,AL2-31:0.0000010030)0/41:0.0000022832)0/5:0.0000010029,AL2-3:0.0000010030)0/11:0.0000020423,((AL2-30:0.0000000000,AL2-32:0.0000000000):0.0000000000,AL3-5:0.0000000000):0.0000010030)0/18:0.0000021477,AL2-15:0.0000010030)0/29:0.0000771539,AL2-14:0.0018026240)0/88:0.0016857756,AL3-13:0.0000027752)94/100:0.0052727459,AL2-8:0.0017650230)78.2/99:0.0017507094,AL2-13:0.0000010030)57.9/98:0.0010601062)99.5/100:0.0483827482)70.1/91:0.0143774586,(AL1-13:0.0037680259,LPRCT328-21:0.0034655094)99.9/100:0.0587328648)97.6/100:0.0662932713,(AL2-7:0.0000010030,AL3-44:0.0000010030)98.2/100:0.0677104586)99.1/100:0.0674473824,(AL3-6:0.0000010030,AL3-21:0.0000010030)0/99:0.0000022676)82/44:0.0034859131,BCHYM14390-16:0.0052321115)76/42:0.0015821359,(((GMBDE4270-23:0.0000010030,GMBDD4555-23:0.0000010030)0/84:0.0000010029,GMBDE3845-23:0.0000010030)0/75:0.0000010029,((GMBDE4685-23:0.0000010030,(GMLWD4554-23:0.0130147337,(((GMPXA11989-23:0.0000000000,GMPXA11473-23:0.0000000000):0.0000010030,GMPMK369-18:0.0000010030)0/97:0.0000010029,GMPMK1520-18:0.0016568193)99.2/100:0.0164489273)83.4/96:0.0049121071)82.5/44:0.0016793822,BBTH3037-22:0.0016625404)0/17:0.0000010029)0/27:0.0000023368)84.9/89:0.0016641179,(((((((AL1-11:0.0000010030,AL1-12:0.0016658476)0/96:0.0000010029,AL3-8:0.0000010030)77.8/100:0.0016702369,AL3-39:0.0016705173)78.7/99:0.0017151005,AL3-7:0.0016857038)80.7/96:0.0016535568,AL1-24:0.0000010030)0/12:0.0000010029,((AL1-15:0.0000010030,AL1-18:0.0016729490)0/3:0.0000010029,AL2-23:0.0000010030)0/29:0.0000010029)0/16:0.0000010029,GMCBE624-18:0.0016788314)91.8/90:0.0033356410);
