# Supplementary material for: DNA Barcodes and Morphology Reveal Five New Species of Phanerotoma (Hymenoptera, Braconidae, Cheloninae) from China
Source: Insects. 2026 Feb 20;17(2):219. doi: 10.3390/insects17020219 (PMC12941929; doi:10.3390/insects17020219)
Supplement: Supplementary file 1 [file insects-17-00219-s001.zip › S7_Phanerotoma+Siniphanerotomella.align.fasta]

>AL1-1
-----------------------------ttatattttttatttggaatttattctggag
tgttaggtttatctttaagattaataattcgtttagaattaagagttttaggtgtaatat
taggaaatgatcaagtttataatttaattgttacaattcatgcttttgtaataatttttt
ttatagttatacctattataattggaggatttgggaattggttattaccattaatgttag
gaggtcctgatataagatttcctcgaataaataatataaggttttgattattaattcctt
ctcttactttattaataatatcaagttttgtaaatgtaggtgctggaacggggtgaacag
tttatcctcctttatcattattaagggggcatggaggtatttcagtggatttagtaattt
tttctttacatttggcaggggtttcttcaattttaggggcaattaattttattacaacgg
tatttaatatgtggtt---tgataaaactataatggataaaatgtctttatttatttttt
ctgtaattattactgctttattattattattatctttaccagttttagcaggtgctatta
ctatattattaatagatcgtaatttaaatacaagattttttgatccaagaggtggtgggg
atccaattttatatcaacatttattttgattttttggt----------------------
----------------
>AL1-2
--------------------------attttatattttatatttggaatttattcaggga
taataggtttatctttaagattaataattcgtttggaattaagagttttaggaataatat
taggtaatgatcaagtttataatataatagttacagttcatgcttttgtaataatttttt
ttatagttataccaattataattggtggatttggaaattggttagttcctttaatgttag
gtggacctgatataagatttcctcgaataaataatataagattttgattattaattcctt
cgttaactttaataattttatcaagttttgtaaatataggggctggtacaggatgaacgg
tttatccaccattatcattaataattggtcatagaggggtttctgtagatttagtaattt
tttctttacatttagctggtatttcttctattttgggggcaattaattttattagaacag
ttttaaatatatgatt---taatattaaaataatagataaattgtctttatttatttgat
ctgtaattattactgctttattattattattatcattaccagttttagctggtgcaatta
ctatattattaatagatcgaaatttaaatacaagattttttgatcctagaggtggagggg
atcctattttatatcaacatttatt-----------------------------------
----------------
>AL1-3
--------------------------attttatattttatatttggaatttattcaggga
taataggtttatctttaagattaataattcgtttggaattaagagttttaggaataatat
taggtaatgatcaagtttataatataatagttacagttcatgcttttgtaataatttttt
ttatagttataccaattataattggtggatttggaaattggttagttcctttaatgttag
gtggacctgatataagatttcctcgaataaataatataagattttgattattaattcctt
cgttaactttaataattttatcaagttttgtaaatataggggctggtacaggatgaacgg
tttatccaccattatcattaataattggtcatagaggggtttctgtagatttagtaattt
tttctttacatttagctggtatttcttctattttgggggcaattaattttattagaacag
ttttaaatatatgatt---taatattaaaataatagataaattgtctttatttatttgat
ctgtaattattactgctttattattattattatcattaccagttttagctggtgcaatta
ctatattattaatagatcgaaatttaaatacaagattttttgatcctagaggtggagggg
atcctattttatatcaacatttattt----------------------------------
----------------
>AL1-4
-------------------------aattttatattttatatttgggatttattcaggaa
taataggtttatctttaagattaataattcgtttggaattaagagttttaggaataatat
taggtaatgatcaagtttataatataatagttacagttcatgcttttgtaataatttttt
ttatagttatacctattataattggtggatttggaaattggttagttcctttaatattag
gtggacctgatataagatttcctcgaataaataatataagattttgattattaattcctt
cattgactttaataattttatcaagttttgtaaatataggggctggtacaggatgaacag
tttatccaccattatcattaataattggtcataggggggtttctgtagatttagtaattt
tttctttacatttagctggtatttcttctattttgggggcaattaattttattagaacag
ttttaaatatatgatt---taatatgaaaataatagataaattatctttatttatttgat
cagtaattattactgctttattattattattatcattaccagttttagctggtgcaatta
ctatattattaatagatcgaaatttaaatacaagattttttgatcctagaggtggagggg
atcctattttatatcaacatttattt----------------------------------
----------------
>AL1-5
-------------------------aattttatattttatatttggtatttattcgggaa
tgataggtttatctttaagattaataattcgtttagaattaagagttttaggggtaatat
taggtaatgatcaagtttataatataatagttactattcatgcttttattataatttttt
ttatagttatgccaattataattggtgggtttggaaattgattagtacctttaatattgg
gagggcctgatataaggtttcctcgaataaataatataagtttttgattattaattcctt
ctttaatgttaataataatttcaaggtttgtaaatataggggctggaactggttgaactg
tatatccccctttatcattaataattggtcatggaggaatttcagtagatttggtaattt
tttctttacacttagctggaatttcttcaattttaggagctatcaattttattagaactg
tgttaaatatatgatt---taatataaatataatagataaattatctttatttatttgat
ctgttgttattactgcattattattattattatctttacctgtattagcaggtgctatta
caatattattaatagatcgaaatataaatacgagattttttgatcctagaggtgggggtg
atccaattttgtatcagcatttattt----------------------------------
----------------
>AL1-6
-------------------------aattttatattttatatttggtatttattcaggaa
tagtaggtttatctttaagattaataattcgtttagaattaagagttttaggggtaatat
taggtaatgatcaagtttataatataatggttactgttcatgcttttattataatttttt
ttatggttataccaattataattggtggatttggaaattgattagttcctttaatattgg
gtggtcctgatataagttttcctcgaataaataatataagtttttgattattaattcctt
ctttaatattaataataatatcaagatttgtaaatatgggggctggaactggttgaactg
tttaccctcctttatcattaataattggtcatggaggaatttcagtagatttagtaattt
tttctttacatttagctggaatttcatcaattttaggtgcaattaattttattagaacag
tattaaatatatgatt---tgatttaaaaataatagataaattatcattatttatttgat
ctgtaattattactgcattgttattattattatctttacctgttttagcaggtgctatta
caatattattaatggatcgaaatataaatacaagtttttttgatcctagaggtggagggg
atccaattttatatcaacatttattt----------------------------------
----------------
>AL1-7
-------------------------aattttatattttatatttggtatttattcaggaa
tagtaggtttatctttaagattaataattcgtttagaattaagagttttaggggtaatat
taggtaatgatcaagtttataatataatggttactgttcatgcttttattataatttttt
ttatggttataccaattataattggtggatttggaaattgattagttcctttaatattgg
gtggtcctgatataagttttcctcgaataaataatataagtttttgattattaattcctt
ctttaatattaataataatatcaagatttgtaaatatgggggctggaactggttgaactg
tttaccctcctttatcattaataattggtcatggaggaatttcagtagatttagtaattt
tttctttacatttagctggaatttcatcaattttaggtgcaattaattttattagaacag
tattaaatatatgatt---tgatttaaaaataatagataaattatcattatttatttgat
ctgtaattattactgcattgttgttattattatctttacctgttttagcaggtgctatta
caatattattaatggatcgaaatataaatacaagtttttttgatcctagaggtggagggg
atccaattttatatcaacatttattt----------------------------------
----------------
>AL1-8
------------------------gaattttatattttatatttggtatttattcaggaa
taattggtttgtctttaagattaataattcgtttagaattaagagttttaggggttatat
taggaaatgatcaaatttataatataatggtaacagttcatgcttttattataatttttt
ttatggtaatgccaattataattggtggatttggaaattgattagtacctttaatattag
ggggtcctgatataagttttcctcgaataaataatataagtttttgattattaattcctt
ctttattattaataataatatcaagatttgtaaatataggggctggaactggttgaactg
tttatcctccattatcattaataattggtcatgggggaatttcagtggatttagtaattt
tttctttacatttagctggaatttcatctattttgggtgcaattaattttattagaacag
tattaaatatatggtt---taatttaagaataatagataaattatcattatttatttgat
ctgtaattattactgcattattgttgttattatctttacctgttttagcaggtgctatta
caatattattaatagatcgaaatataaatacaagtttttttgatcctagaggtgggggtg
atcctattttatatcagcatttattt----------------------------------
----------------
>AL1-9
------------------------gaattttatattttatatttggtatttattcaggaa
taattggtttgtctttaagattaataattcgtttagaattaagagttttaggggttatat
taggaaatgatcaaatttataatataatggtaacagttcatgcttttattataatttttt
ttatggtaatgccaattataattggtggatttggaaattgattagtacctttaatattag
ggggtcctgatataagttttcctcgaataaataatataagtttttgattattaattcctt
ctttattattaataataatatcaagatttgtaaatataggggctggaactggttgaactg
tttatcctccattatcattaataattggtcatgggggaatttcagtggatttagtaattt
tttctttacatttagctggaatttcatctattttgggtgcaattaattttattagaacag
tattaaatatatggtt---taatttaagaataatagataaattatcattatttatttgat
ctgtaattattactgcattattgttgttattatctttacctgttttagcaggtgctatta
caatattattaatagatcgaaatataaatacaagtttttttgatcctagaggtgggggtg
atcctattttatatcagcatttattt----------------------------------
----------------
>AL1-11
-----------------------------ttatattttttatttggaatttattctggag
tgttaggtttatctttaagattaataattcgtttagaattaagagttttaggtgtaatat
taggaaatgatcaagtttataatttaattgttacaattcatgcttttgtaataatttttt
ttatagttatacctattataattggaggatttgggaattgattattaccattaatgttag
gaggtcctgatataagattccctcgaataaacaatataaggttttgattattaattcctt
ctcttactttattaataatatcaagttttgtaaatgtaggtgctggaacggggtgaacag
tttatcctcctttatcattattaagggggcatggaggtatttcagtggatttagtaattt
tttctttacatttggcaggggtttcttcaattttaggggcaattaattttattacaacgg
tatttaatatgtggtt---tgataaaactataatggataaaatgtctttatttatttttt
ctgtaattattactgctttattactattattatctttgccagttttagcaggtgctatta
ctatattattaatagatcgtaatttaaatacaagattttttgatccaagaggtggtgggg
atccaattttatatcaacatttattttgattttttggtcacctta---------------
----------------
>AL1-12
--------------------------gtattatattttttatttggaatttattctggag
tgttaggtttatctttaagattaataattcgtttagaattaagagttttaggtgtaatat
taggaaatgatcaagtttataatttaattgttacaattcatgcttttgtaataatttttt
ttatagttatacctattataattggaggatttgggaattgattattaccattaatgttag
gaggtcctgatataagattccctcgaataaacaatataaggttttgattattaattcctt
ctcttactttattaataatatcaagttttgtaaatgtaggtgctggaacggggtgaacag
tttatcctcctttatcattattaagggggcatggaggtatttcagtggatttagtaattt
tttctttacatttgacaggggtttcttcaattttaggggcaattaattttattacaacgg
tatttaatatgtggtt---tgataaaactataatggataaaatgtctttatttatttttt
ctgtaattattactgctttattactattattatctttgccagttttagcaggtgctatta
ctatattattaatagatcgtaatttaaatacaagattttttgatccaagaggtggtgggg
atccaattttatatcaacatttattt----------------------------------
----------------
>AL1-13
-----------------------------ttatattttatatttggaatttattcaggaa
tattgggattatcaataagattaataattcgtttagaattaagagttttgggaataatat
taggtaatgatcaaatttataatataattgttactatacatgcttttgttataatttttt
ttatagttataccaattataattggagggtttggtaattatttattacctttaatattag
ggggtcctgatataagatttcctcgaataaataatataagattttgattattgattcctt
ctttaatattattaattatatcaagttttgttaatgtaggtgctggtacaggttgaacag
tttatccacctttatctttaataagaagtcatagaggtatttcagtagatttagtaattt
tttctttacatttagctggaatttcttcaattttaggtgctattaattttattagaacag
ttttaaatatatgatt---taataaaaaaatgatagataaaatatctttatttatttttt
cagtaattattactgcattattattattattatctttaccagttttagctggtgctatta
caatattattaatagatcgtaatttaaatacaagtttttttgatcctagaggaggaggtg
atccaattttatatcaacatttattt----------------------------------
----------------
>AL1-14
--------------------------gttttatattttatttttggtatttattcaggag
tattaggtttatctttaagattaataattcgtttagaattaagagtattaggggaaatat
taggtaatgatcaagtttataatttaattgtaactattcatgcttttattataatttttt
ttatagttatacctattataattggtggttttggtaattgattattacctttaatgttag
ggggtcctgatataagatttcctcgaataaataatataagattttgattattaattcctt
ctttaatattattaattatgtcaagttttgtaaatgttggggctgggacaggttgaacag
tttatcctcctttatctttaataataggtcataggggtatttcggtagatttagttattt
tttctttacatttagctggtatttcttcaattttaggtgcaattaattttattagaacag
tttttaatatatggtt---taataaaaaaataatagataaaatgtctttatttatttttt
cagttattattactgcattattattgttattatctttaccagttttagctggtgctatta
ctatattattaatagatcgaaatttaaatacaagattttttgatccaagaggtggcggtg
atccaattttatatcaacatttattt----------------------------------
----------------
>AL1-15
-----------------------------ttatattttttatttggaatttattctggag
tgttaggtttatctttaagattaataattcgtttagaattaagagttttaggtgtaatat
taggaaatgatcaagtttataatttaattgttacaattcatgcttttgtaataatttttt
ttatagttatacctattataattggaggatttgggaattggttattaccattaatgttag
gaggtcctgatataagatttcctcgaataaacaatataaggttttgattattaattcctt
ctcttactttattaataatatcaagttttgtaaatgtaggtgctggaacggggtgaacag
tttatcctcctttatcattattaagggggcatggaggtatttcagtggatttagtaattt
tttctttacatttggcaggggtttcttcaattttaggggcaattaattttattacaacgg
tatttaatatgtggtt---tgataaaactataatggataaaatgtctttatttatttttt
ctgtaattattactgctttattattattattatctttgccagttttagcaggtgctatta
ctatattattaatagatcgtaatttaaatacaagattttttgatccaagaggtggtgggg
atccaattttatatcaacatttattt----------------------------------
----------------
>AL1-16
-------------------------aattttatattttatttttggtatttattcaggag
tattaggtttatctttaagattaataattcgtttagaattaagagtattaggggaaatat
taggtaatgatcaagtttataatttaattgtaactattcatgcttttattataatttttt
ttatagttatacctattataattggtggttttggtaattgattattacctttaatgttag
ggggtcctgatataagattccctcgaataaataatataagattttgattattaattcctt
ctttaatattattaattatatcaagttttgtaaatgttggggctggaacaggttgaacag
tttatcctcctttatctttaataataggtcataggggtatttcggtagatttagttattt
tttctttacatttagctggtatttcttcaattttaggtgcagttaattttattagaacag
tttttaatatatggtt---taataaaaaaataatagataaaatgtctttatttatttttt
cagttattattactgcattattattgttattatctttaccagttttagctggtgctatta
ctatattattaatagatcggaatttaaatacaagattttttgatccaagaggtggcggtg
atccaattttatatcaacatttattt----------------------------------
----------------
>AL1-18
-----------------------------ttatattttttatttggaatttattctggag
tgttaggtttatctttaagattaataattcgtttagaattaagagttttaggtgtaatat
taggaaatgatcaagtttataatttaattgttacaattcatgcttttgtaataatttttt
ttatagttatacctattataattggaggatttgggaattggttattaccattaatgttag
gaggtcctgatataagatttcctcgaataaacaatataaggttttgattattaattcctt
ctcttactttattaataatatcaagttttgtaaatgtaggtgctggaacggggtgaacag
tttatcctcctttatcattattaagggggcatggaggtatttcagtggatttagtaattt
tttctttacatttggcaggggtttcttcaattttaggggcaattaattttattacaacgg
tatttaatatgtggtt---tgataaaactataatggataaaatgtctttatttatttttt
ctgtaattattactgctttattattattattatctttgccagttttagcaggtgctatta
ctatattattgatagatcgtaatttaaatacaagattttttgatccaagaggtggtgggg
atccaattttatatcaacatttattt----------------------------------
----------------
>AL1-19
------------------------------------------------------------
tattaggattgtcaataagtttaataattcgattagaattaagagtattaggaaatatat
taggtaatgatcaaatttataatataattgttactatacatgcatttattataatttttt
ttatagtaatgccaattataattggaggatttggaaattgattagttccattgatattag
gaggacctgatataagatttcctcgaataaataatataagattttgattattattacctt
ctttgatgttaataatattatcaagatttgttaatataggtgttggaactggttgaaccg
tttatccaccattatctttaatgatgggtcatgggggtgtatcagttgatttagtaattt
tttcgttacatttagctggaatttcatcgattttaggagctattaattttataagaacag
tgtataatatatgatt---t------gtaataatggataaattatctttatttatttgat
cagtaattattactgcattattattattattatctttacctgtattagcaggggcaatta
ctatattattaatggatcgaaatttaaatacaagattttttgatccaaggggtggtggag
atccaattttatatcaacatttattt----------------------------------
----------------
>AL1-20
--------------------------gttttatattttatatttggaatttattctggaa
tattaggattgtcaataagtttaataattcgattagaattaagagtattaggaaatatat
taggtaatgatcaaatttataatataattgttactatacatgcatttattataatttttt
ttatagtaatgccaattataattggaggatttggaaattgattagttccattgatattag
gaggacctgatataagatttcctcgaataaataatataagattttgattattattacctt
ctttgatgttaataatattatcaagatttgttaatataggtgttggaactggttgaaccg
tttatccaccattatctttaatgatgggtcatgggggtgtatcagttgatttagtaattt
tttcgttacatttagctggaatttcatcgattttaggagctattaattttataagaacag
tgtataatatatgatt---t------gtaataatggataaattatctttatttatttgat
cagtaattattactgcattattattattattatctttacctgtattagcaggggcaatta
ctatattattaatggatcgaaatttaaatacaagattttttgatccaaggggtggtggag
atccaattttatatcaacatttattttgatttttt-------------------------
----------------
>AL1-21
--------------------------gttttatattttatatttggaatttattctggaa
tattaggattgtcaataagtttaataattcgattagaattaagagtattaggaaatatat
taggtaatgatcaaatttataatataattgttactatacatgcatttattataatttttt
ttatagtaatgccaattataattggaggatttggaaattgattagttccattgatattag
gaggacctgatataagatttcctcgaataaataatataagattttgattattattacctt
ctttgatgttaataatattatcaagatttgttaatataggtgttggaactggttgaaccg
tttatccaccattatctttaatgatgggtcatgggggtgtatcagttgatttagtaattt
tttcgttacatttagctggaatttcatcgattttaggagctattaattttataagaacag
tgtataatatatgatt---t------gtaataatggataaattatctttatttatttgat
cagtaattattactgcattattattattattatctttacctgtattagcaggggcaatta
ctatattattaatggatcgaaatttaaatacaagattttttgatccaaggggtggtggag
atccaattttatatcaacatttattttgatttttt-------------------------
----------------
>AL1-22
-------------------------aattttatattttatatttggaatttattcaggaa
taataggtttatctttaagattaataattcgtttggaattaagagttttaggaataatat
taggtaatgatcaagtttataatataatagttacagttcatgcttttgtaataatttttt
ttatagttatacctattataattggtggatttggaaattggttagttcctttaatattag
gtggacctgatataagatttcctcgaataaataatataagattttgattattaattcctt
cattaactttaataattttatcaagttttgtaaatataggggctggtacaggatgaacag
tttatccaccattatcattaataattggtcataggggggtttctgtagatttagtaattt
tttctttacatttagctggtatttcttctattttgggggcaattaattttattagaacag
ttttaaatatatgatt---caatatgaaaataatagataaattatctttatttatttgat
ctgtaattattactgctttattattattattatcattaccagttttagctggtgcaatta
ctatattattaatagatcgaaatttaaatacaagattttttgatcctagaggtggagggg
atcctattttatatcaacatttattt----------------------------------
----------------
>AL1-23
--------------------------attttatattttatatttggtatttattcaggaa
tagtaggtttatctttaagattaataattcgtttagaattaagagttttaggaattatat
taggaaatgatcaagtttataatataatagtaactattcatgcttttattataatttttt
ttatagttataccaattataattggtggatttggaaattggttggttcctttaatattgg
gtggtcctgatataagatttcctcgaataaataatataagattttgattattaattcctt
ctttaatattaataataatatcaagatttgtaaatataggagctggaactggttggactg
tttatcctcctttatcattaataattggtcatggaggaatttcagtagatttagtaattt
tttctttacatttagctggaatttcatcaattttgggtgcaattaattttattaggacag
tgttaaatatatgatt---taatttaagaataatagataaattgtcattatttatttgat
ctgtaattattactgcattattattattattatctttaccagttttggcaggtgctatta
caatattattaatagatcgaaatataaatacaagtttttttgatcctagaggtggggggg
accctattttatatcaacatttattttgattttttgg-----------------------
----------------
>AL1-24
--------------------------gtattatattttttatttggaatttattctggag
tgttaggtttatctttaagattaataattcgtttagaattaagagttttaggtgtaatat
taggaaatgatcaagtttataatttaattgttacaattcatgcttttgtaataatttttt
ttatagttatacctattataattggaggatttgggaattggttattaccattaatgttag
gaggtcctgatataagatttcctcgaataaacaatataaggttttgattattaattcctt
ctcttactttattaataatatcaagttttgtaaatgtaggtgctggaacggggtgaacag
tttatcctcctttatcattattaagggggcatggaggtatttcagtggatttagtaattt
tttctttacatttggcaggggtttcttcaattttaggggcaattaattttattacaacgg
tatttaatatgtggtt---tgataaaactataatggataaaatgtctttatttatttttt
ctgtaattattactgctttattattattattatctttgccagttttagcaggtgctatta
ctatattattaatagatcgtaatttaaatacaagattttttgatccaagaggtggtgggg
atccaattttatatcaacatttattttgatttttt-------------------------
----------------
>AL2-1
--------------------------attttatattttatttttggtatttattcaggag
tattaggtttatctttaagattaataattcgtttagaattaagagtattaggggaaatat
taggtaatgatcaagtttataatttaattgtaactattcatgcttttattataatttttt
ttatagttatacctattataattggtggttttggtaattgattattacctttaatgttag
ggggtcctgatataagattccctcgaataaataatataagattttgattattaattcctt
ctttaatattattaattatatcaagttttgtaaatgttggggctggaacaggttgaacag
tttatcctcctttatctttaataataggtcataggggtatttcggtagatttagttattt
tttctttacatttagctggtatttcttcaattttaggtgcagttaattttattagaacag
tttttaatatatggtt---taataaaaaaataatagataaaatgtctttatttatttttt
cagttattattactgcattattattgttattatctttaccagttttagctggtgctatta
ctatattattaatagatcggaatttaaatacaagattttttgatccaagaggtggcggtg
atccaattttatatcaacatttattttgattttttggtcatc------------------
----------------
>AL2-2
-----------------------------ttatattttatatttggtatttattcgggaa
tgataggtttatctttaagattaataattcgtttagaattaagagttttaggggtaatat
taggtaatgatcaagtttataatataatagttactattcatgcttttattataatttttt
ttatagttatgccaattataattggtggatttggaaattgattagtacctttaatattgg
gagggcctgatataaggtttcctcgaataaataatataagtttttgattattaattcctt
ctttaatgttaataataatttcaaggtttgtaaatataggggctggaactggttgaactg
tatatccccctttatcattaataattggtcatggaggaatttcagtagatttagtaattt
tttctttacatttagctggaatttcttcaattttaggagctatcaattttattagaactg
tgttaaatatatgatt---taatataaatataatagataaattatctttatttatttgat
ctgttgttattactgcattattattattattatctttacctgtattagcaggtgctatta
caatattattaatagatcgaaatataaatacgagattttttgatcctagaggtgggggtg
atccaattttgtatcagcatttattttgattttttgg-----------------------
----------------
>AL2-3
-------------------------aattttatattttatttttggtatttattcaggag
tattaggtttatctttaagattaataattcgtttagaattaagagtattaggggaaatat
taggtaatgatcaagtttataatttaattgtaactattcatgcttttattataatttttt
ttatagttatacctattataattggtggttttggtaattgattattacctttaatgttag
ggggtcctgatataagattccctcgaataaataatataagattttgattattaattcctt
ctttaatattattaattatatcaagttttgtaaatgttggggctggaacaggttgaacag
tttatcctcctttatctttaataataggtcataggggtatttcggtagatttagttattt
tttctttacatttagctggtatttcttcaattttaggtgcagttaattttattagaacag
tttttaatatatggtt---taataaaaaaataatagataaaatgtctttatttatttttt
cagttattattactgcattattattgttattatctttaccagttttagctggtgctatta
ctatattattaatagatcggaatttaaatacaagattttttgatccaagaggtggcggtg
atccaattttatatcaacatttattt----------------------------------
----------------
>AL2-5
--------------------------attttatattttttatttggaatttattcaggaa
taataggtttatctttaagattaataattcgtttagaattaagagttttaggggaaatat
tgggtaatgatcaggtttataatataattgtaactgttcatgcatttattataatttttt
ttatggtaatacctattataattggtggttttggaaattggttagttcctttaatattag
gtggtcctgatataagattccctcgaataaataatatgagattttgattattaattcctt
cattaatattaatggttttgtcaagatttgtaaatataggagttggaacaggttgaacag
tttatcctccattgtcattaataattggacatggaggtgtgtcagttgatttagtaattt
tttctttacatttagctggaatttcttcaattttgggggctattaattttataagtacag
tttttaatatatggtt---taatattaaaataatagataagttgtcattatttatttgat
cagtaattattactgctttattattgttgttgtcattaccagtattagctggtgcaatta
ctatgttattaatagatcgaaatttaaatacaagattttttgatccaagtggaggtgggg
atccaattttatatcaacatttattt----------------------------------
----------------
>AL2-6
--------------------------attttatattttatatttggtatttattcaggaa
tattaggtttatctttaagattaataattcgtttagaattaagagttttaggagaaatat
taggtaatgatcaggtttataatataatggttactgttcatgcttttattataatttttt
ttatagttatgccgattataattggtggatttggaaattgattaattcctttaatattgg
gtggtcctgatataagttttcctcgaataaataatataagtttttgattattaattcctt
ctttaataataataataatatcgagatttgtaaatataggggctggtacgggttgaacta
tttatcctcctttatcattaataattggtcatgggggaatttcagtagatttagtaattt
tttctttacatttagctggaatttcttcaattttaggtgcaattaattttattagaacag
tgttaaatatatgatt---taatttaagaataatagataaaatatcattatttatttgat
ctgtaattattactgcattattattattgctatctttacctgttttagcaggtgctatta
caatattattaatggatcgaaatataaatacaagtttttttgatcctagaggtggaggtg
atccaattttatatcaacatttattt----------------------------------
----------------
>AL2-7
-----------------------------ttatattttttatttggaatttattctggga
tattaggtttatctttaagattaataattcgtttagaattaagtgttttgggggtaatat
taggtaatgatcaggtttataatttaattgttacaattcatgcatttgtaataatttttt
ttatagttatacctattataattggaggatttggaaattggttattacctttaatattgg
ggggtcctgatataagttttcctcgaatgaataatataagattttgattattaattcctt
cattaatattattaataatgtcaagttttgtaaatgtaggtgctggaacaggatgaacag
tttatccacctttatcattgatgaggggacatgggggtgtatcagtagatttagttattt
tttctttacatttagctggtatttcatcaattttgggggcaattaattttattacaacag
tatttaatatgtgatt---tgataaaataataatggataaaatgtctttatttatttttt
ctgtaattattactgcattattattattattatctttaccagttttagcaggtgctatta
caatattattaatagatcgtaatttaaatacaagattttttgatccaaggggggggggtg
atccaattttataccaacatttgttt----------------------------------
----------------
>AL2-8
-------------------------agttttatattttatttttggtatttattcaggag
tattaggtttatctttaagattaataattcgtttagaattaagagtattaggggaaatat
taggtaatgatcaagtttataatttaattgtaactattcatgcttttattataatttttt
ttatagttatacctattataattggtggttttggtaattgattattacctttaatgttag
ggggtcctgatataagattccctcgaataaataatataagattttgattattaattcctt
ctttaatattattaattatgtcaagttttgtaaatgttggggctggaacaggttgaacag
tttatccccctttatctttaataataggtcataggggtatttcggtagatttagttattt
tttctttacatttagctggtatttcttcaattttaggtgcaattaattttattagaacag
tttttaatatatggtt---taataaaaaaataatagataaaatgtctttatttatttttt
cagttattattactgcattattattgttattatctttaccagttttagctggtgctatta
ctatattattaatagatcggaatttaaatacaagattttttgatccaagaggtggcggtg
atccaattttatatcaacatttattt----------------------------------
----------------
>AL2-9
--------------------------attttatattttatatttggaatttattcaggaa
taataggtttatctttaagattaataattcgtttggaattaagagttttagggataatat
taggtaatgatcaagtttataacataatagttacagttcatgcttttgtaataatttttt
ttatagttatacctattataattggtggatttggaaattggttggttcctttaatgttag
gtggtcctgatataagatttcctcgaataaataatataagattttgattattaattcctt
cattaactttaataattttatcaagttttgtaaatataggggcaggtacaggatgaacag
tttatcctccattatcattaataattggtcatagaggggtttctgtagatttagtaattt
tttctttacatttagctggtatttcttctattttgggggcaattaattttattagaacag
ttttaaatatatgatt---taatataaaaataatagataaattatctttatttatttgat
ctgtaattattactgctttattattattattatcattaccagttttagctggtgcaatta
ctatattattaatagaccgaaatttaaatacaagattttttgatcctagaggtggagggg
atccaattttatatcaacatttattt----------------------------------
----------------
>AL2-12
------------------------------------------------------------
tattaggattgtcaataagtttaataattcgattagaattaagagtattaggaaatatat
taggtaatgatcaaatttataatataattgttactatacatgcatttattataatttttt
ttatagtaatgccaattataattggaggatttggaaattgattagttccattgatattag
gaggacctgatataagatttcctcgaataaataatataagattttgattattattacctt
ctttgatgttaataatattatcaagatttgttaatataggtgttggaactggttgaaccg
tttatccaccattatctttaatgatgggtcatgggggtgtatcagttgatttagtaattt
tttcgttacatttagctggaatttcatcgattttaggagctattaattttataagaacag
tgtataatatatgatt---t------gtaataatggataaattatctttatttatttgat
cagtaattattactgcattattattattattatctttacctgtattagcaggggcaatta
ctatattattaatggatcgaaatttaaatacaagattttttgatccaaggggtggtggag
atccaattttatatcaacatttattt----------------------------------
----------------
>AL2-13
-------------------------agttttatattttatttttggtatttattcaggag
tattaggtttatctttaagattaataattcgtttagaattaagagtattaggggaaatat
taggtaatgatcaagtttataatttaattgtaactattcatgcttttattataatttttt
ttatagttatacctattataattggtggttttggtaattgattattacctttaatgttag
ggggtcctgatataagatttcctcgaataaataatataagattttgattattaattcctt
ctttaatattattaattatgtcaagttttgtaaatgttggggctggaacaggttgaacag
tttatcctcctttatctttaataataggtcataggggtatttcggtagatttagttattt
tttctttacatttagctggtatttcttcaattttaggtgcaattaattttattagaacag
tttttaatatatggtt---taataaaaaaataatagataaaatgtctttatttatttttt
cagttattattactgcattattattgttattatctttaccagttttagctggtgctatta
ctatattattaatagatcggaatttaaatacaagattttttgatccaagaggtggcggtg
atccaattttatatcaacatttattt----------------------------------
----------------
>AL2-14
-----------------------------ttatattttatttttggtatttattcaggag
tattaggtttatctttaagattaataattcgtttagaattaagagtattaggggaaatat
taggtaatgatcaagtttataatttaattgtaactattcatgcttttattataatttttt
ttatagttatacctattataattggtggttttggtaattgattattacctttaatgttag
ggggtcctgatataagattccctcgaataaataatataagattttgattattaattcctt
ctttaatattattaattatatcaagttttgtaaatgttggagctggaacaggttgaacag
tttatcctcctttatctttaataataggtcataggggtatttcggtagatttagttattt
tttctttacatttagctggtatttcttcaattttaggtgcagttaattttattagaacag
tttttaatatatggtt---taataaaaaaataatagataaaatgtctttatttatttttt
cagttattattactgcattattattgttattatctttaccagttttagctggtgctatta
ctatattattaatagatcggaatttaaatacaagattttttgatccaagaggtggcggtg
atccaattttatatcaacatttattt----------------------------------
----------------
>AL2-15
----------------------------tttatattttatttttggtatttattcaggag
tattaggtttatctttaagattaataattcgtttagaattaagagtattaggggaaatat
taggtaatgatcaagtttataatttaattgtaactattcatgcttttattataatttttt
ttatagttatacctattataattggtggttttggtaattgattattacctttaatgttag
ggggtcctgatataagattccctcgaataaataatataagattttgattattaattcctt
ctttaatattattaattatatcaagttttgtaaatgttggggctggaacaggttgaacag
tttatcctcctttatctttaataataggtcataggggtatttcggtagatttagttattt
tttctttacatttagctggtatttcttcaattttaggtgcagttaattttattagaacag
tttttaatatatggtt---taataaaaaaataatagataaaatgtctttatttatttttt
cagttattattactgcattattattgttattatctttaccagttttagctggtgctatta
ctatattattaatagatcggaatttaaatacaagattttttgatccaagaggtggcggtg
atccaattttatatcaacatttattt----------------------------------
----------------
>AL2-16
--------------------------gttttatattttatatttggaatttattctggaa
tattaggattgtcaataagtttaataattcgattagaattaagagtattaggaaatatat
taggtaatgatcaaatttataatataattgttactatacatgcatttattataatttttt
ttatagtaatgccaattataattggaggatttggaaattgattagttccattgatattag
gaggacctgatataagatttcctcgaataaataatataagattttgattattattacctt
ctttgatgttaataatattatcaagatttgttaatataggtgttggaactggttgaaccg
tttatccaccattatctttaatgatgggtcatgggggtgtatcagttgatttagtaattt
tttcgttacatttagctggaatttcatcgattttaggagctattaattttataagaacag
tgtataatatatgatt---t------gtaataatggataaattatctttatttatttgat
cagtaattattactgcattattattattattatctttacctgtattagcaggggcaatta
ctatattattaatggatcgaaatttaaatacaagattttttgatccaaggggtggtggag
atccaattttatatcaacatttattttgattttttggtca--------------------
----------------
>AL2-17
--------------------------gttttatattttatatttggaatttattctggaa
tattaggattgtcaataagtttaataattcgattagaattaagagtattaggaaatatat
taggtaatgatcaaatttataatataattgttactatacatgcatttattataatttttt
ttatagtaatgccaattataattggaggatttggaaattgattagttccattgatattag
gaggacctgatataagatttcctcgaataaataatataagattttgattattattacctt
ctttgatgttaataatattatcaagatttgttaatataggtgttggaactggttgaaccg
tttatccaccattatctttaatgatgggtcatgggggtgtatcagttgatttagtaattt
tttcgttacatttagctggaatttcatcgattttaggagctattaattttataagaacag
tgtataatatatgatt---t------gtaataatggataaattatctttatttatttgat
cagtaattattactgcattattattattattatctttacctgtattagcaggggcaatta
ctatattattaatggatcgaaatttaaatacaagattttttgatccaaggggtggtggag
atccaattttatatcaacatttattttgattttttggtca--------------------
----------------
>AL2-18
--------------------------gttttatattttatatttggaatttattctggaa
tattaggattgtcaataagtttaataattcgattagaattaagagtattaggaaatatat
taggtaatgatcaaatttataatataattgttactatacatgcatttattataatttttt
ttatagtaatgccaattataattggaggatttggaaattgattagttccattgatattag
gaggacctgatataagatttcctcgaataaataatataagattttgattattattacctt
ctttgatgttaataatattatcaagatttgttaatataggtgttggaactggttgaaccg
tttatccaccattatctttaatgatgggtcatgggggtgtatcagttgatttagtaattt
tttcgttacatttagctggaatttcatcgattttaggagctattaattttataagaacag
tgtataatatatgatt---t------gtaataatggataaattatctttatttatttgat
cagtaattattactgcattattattattattatctttacctgtattagcaggggcaatta
ctatattattaatggatcgaaatttaaatacaagattttttgatccaaggggtggtggag
atccaattttatatcaacatttattt----------------------------------
----------------
>AL2-21
-------------------------aattttatattttatatttggaatttattcaggaa
tagtaggtttatctttaaggttaataattcgtttagaattaagagttttaggagtaatat
taggtaatgatcaagtttataatataatggttactattcatgcttttattataatttttt
ttatagttataccaattataattggtggatttgggaattgattagttcctttaatgttag
gtggacctgatataagttttcctcgaataaataatataagtttttgattattaattcctt
ctttaatattaataataatatcaagatttgtaaatatgggtgctggaactggttgaactg
tttatcctcctttatcattaataattggtcatggaggaatttcagtagatttagtaattt
tttctttacatttagctgggatttcatcaattttaggtgcaattaattttattaggacag
tattaaatatatgatt---taatttgagaataatagataaattatcattatttatttgat
ctgtaattattactgcattattattattaatatctttacctgttttagcaggtgcaatta
caatattattgatagatcgaaatataaatacaagtttttttgatcctagaggtggagggg
atccaattttatatcagcatttattt----------------------------------
----------------
>AL2-22
--------------------------attttatattttatatttggtatttattcgggaa
tgataggtttatctttaagattaataattcgtttagaattaagagttttaggggtaatat
taggtaatgatcaagtttataatataatagttactattcatgcttttattataatttttt
ttatagttatgccaattataattggtggatttggaaattgattagtacctttaatattgg
gagggcctgatataaggtttcctcgaataaataatataagtttttgattattaattcctt
ctttaatgttaataataatttcaaggtttgtaaatataggggctggaactggttgaactg
tatatccccctttatcattaataattggtcatggaggaatttcagtagatttagtaattt
tttctttacatttagctggaatttcttcaattttaggagctatcaattttattagaactg
tgttaaatatatgatt---taatataaatataatagataaattatctttatttatttgat
ctgttgttattactgcattattattattattatctttacctgtattagcaggtgctatta
caatattattaatagatcgaaatataaatacgagattttttgatcctagaggtgggggtg
atccaattttgtatcagcatttattt----------------------------------
----------------
>AL2-23
-----------------------------ttatattttttatttggaatttattctggag
tgttaggtttatctttaagattaataattcgtttagaattaagagttttaggtgtaatat
taggaaatgatcaagtttataatttaattgttacaattcatgcttttgtaataatttttt
ttatagttatacctattataattggaggatttgggaattggttattaccattaatgttag
gaggtcctgatataagatttcctcgaataaacaatataaggttttgattattaattcctt
ctcttactttattaataatatcaagttttgtaaatgtaggtgctggaacggggtgaacag
tttatcctcctttatcattattaagggggcatggaggtatttcagtggatttagtaattt
tttctttacatttggcaggggtttcttcaattttaggggcaattaattttattacaacgg
tatttaatatgtggtt---tgataaaactataatggataaaatgtctttatttatttttt
ctgtaattattactgctttattattattattatctttgccagttttagcaggtgctatta
ctatattattaatagatcgtaatttaaatacaagattttttgatccaagaggtggtgggg
atccaattttatatcaacatttattt----------------------------------
----------------
>AL2-24
--------------------------attttatattttatatttggtatttattcgggaa
tgataggtttatctttaagattaataattcgtttagaattaagagttttaggggtaatat
taggtaatgatcaagtttataatataatagttactattcatgcttttattataatttttt
ttatagttatgccaattataattggtggatttggaaattgattagtacctttaatattgg
gagggcctgatataaggtttcctcgaataaataatataagtttttgattattaattcctt
ctttaatgttaataataatttcaaggtttgtaaatataggggctggaactggttgaactg
tatatccccctttatcattaataattggtcatggaggaatttcagtagatttagtaattt
tttctttacatttagctggaatttcttcaattttaggagctatcaattttattagaactg
tgttaaatatatgatt---taatataaatataatagataaattatctttatttatttgat
ctgttgttattactgcattattattattattatctttacctgtattagcaggtgctatta
caatattattaatagatcgaaatataaatacgagattttttgatcctagaggtgggggtg
atccaattttgtatcagcatttattt----------------------------------
----------------
>AL2-25
--------------------------gttttatattttatatttggaatttattctggaa
tattaggattgtcaataagtttaataattcgattagaattaagagtattaggaaatatat
taggtaatgatcaaatttataatataattgttactatacatgcatttattataatttttt
ttatagtaatgccaattataattggaggatttggaaattgattagttccattgatattag
gaggacctgatataagatttcctcgaataaataatataagattttgattattattacctt
ctttgatgttaataatattatcaagatttgttaatataggtgttggaactggttgaaccg
tttatccaccattatctttaatgatgggtcatgggggtgtatcagttgatttagtaattt
tttcgttacatttagctggaatttcatcgattttaggagctattaattttataagaacag
tgtataatatatgatt---t------gtaataatggataaattatctttatttatttgat
cagtaattattactgcattattattattattatctttacctgtattagcaggggcaatta
ctatattattaatggatcgaaatttaaatacaagattttttgatccaaggggtggtggag
atccaattttatatcaacatttattt----------------------------------
----------------
>AL2-26
--------------------------gttttatattttatatttggaatttattctggaa
tattaggattgtcaataagtttaataattcgattagaattaagagtattaggaaatatat
taggtaatgatcaaatttataatataattgttactatacatgcatttattataatttttt
ttatagtaatgccaattataattggaggatttggaaattgattagttccattgatattag
gaggacctgatataagatttcctcgaataaataatataagattttgattattattacctt
ctttgatgttaataatattatcaagatttgttaatataggtgttggaactggttgaaccg
tttatccaccattatctttaatgatgggtcatgggggtgtatcagttgatttagtaattt
tttcgttacatttagctggaatttcatcgattttaggagctattaattttataagaacag
tgtataatatatgatt---t------gtaataatggataaattatctttatttatttgat
cagtaattattactgcattattattattattatctttacctgtattagcaggggcaatta
ctatattattaatggatcgaaatttaaatacaagattttttgatccaaggggtggtggag
atccaattttatatcaacatttattt----------------------------------
----------------
>AL2-27
--------------------------gttttatattttatatttggaatttattctggaa
tattaggattgtcaataagtttaataattcgattagaattaagagtattaggaaatatat
taggtaatgatcaaatttataatataattgttactatacatgcatttattataatttttt
ttatagtaatgccaattataattggaggatttggaaattgattagttccattgatattag
gaggacctgatataagatttcctcgaataaataatataagattttgattattattacctt
ctttgatgttaataatattatcaagatttgttaatataggtgttggaactggttgaaccg
tttatccaccattatctttaatgatgggtcatgggggtgtatcagttgatttagtaattt
tttcgttacatttagctggaatttcatcgattttaggagctattaattttataagaacag
tgtataatatatgatt---t------gtaataatggataaattatctttatttatttgat
cagtaattattactgcattattattattattatctttacctgtattagcaggggcaatta
ctatattattaatggatcgaaatttaaatacaagattttttgatccaaggggtggtggag
atccaattttatatcaacatttattt----------------------------------
----------------
>AL2-28
------------------------gaattttatattttatatttggtatttattcaggaa
tagtaggattatctttaagattaataattcgtttagaattaagagttttaggagtaatat
taggtaatgatcaagtttataatataatggttactgttcatgcttttattataatttttt
ttatggttataccaattataattggtggatttggaaattgattagttcctttaatattag
gtggtcctgatataagttttcctcgaataaataatataagtttttgattattaattcctt
ctttaatattaataataacatcaagatttgtaaatataggagctggaactggttgaactg
tttatcctcctttatcattaataattggtcatggaggaatttcagtagatttagtaattt
tttctttacatttagctggaatttcatcaattttaggtgcaattaattttattagaacag
tgttaaatatatgatt---taatttgagaataatagataaattatcattatttatttggt
ctgtaattattactgcattattattgttattatctttacctgttttagcaggtgcaatta
caatattattaatggatcgaaatataaatacaagtttttttgatcctaggggtggagggg
atccaattttatatcaacatttattt----------------------------------
----------------
>AL2-29
-------------------------aattttatattttatatttggtatttattcaggaa
tagtaggattatctttaagattaataattcgtttagaattaagagttttaggagtaatat
taggtaatgatcaagtttataatataatggttactgttcatgcttttattataatttttt
ttatggttataccaattataattggtggatttggaaattgattagttcctttaatattag
gtggtcctgatataagttttcctcgaataaataatataagtttttgattattaattcctt
ctttaatattaataataacatcaagatttgtaaatataggagctggaactggttgaactg
tttatcctcctttatcattaataattggtcatggaggaatttcagtagatttagtaattt
attctttacatttagctggaatttcatcaattttaggtgcaattaattttattagaacag
tgttaaatatatgatt---taatttaagaataatagataaattatcattatttatttgat
ctgtaattattactgcattattattgttattatctttacctgttttagcaggtgcaatta
caatattattaatggatcgaaatataaatacaagtttttttgatcctaggggtggagggg
atccaattttatatcaacatttattt----------------------------------
----------------
>AL2-30
--------------------------attttatattttatttttggtatttattcaggag
tattaggtttatctttaagattaataattcgtttagaattaagagtattaggggaaatat
taggtaatgatcaagtttataatttaattgtaactattcatgcttttattataatttttt
ttatagttatacctattataattggtggttttggtaattgattattacctttaatgttag
ggggtcctgatataagattccctcgaataaataatataagattttgattattaattcctt
ctttaatattattaattatatcaagttttgtaaatgttggggctggaacaggttgaacag
tttatcctcctttatctttaataataggtcataggggtatttcggtagatttagttattt
tttctttacatttagctggtatttcttcaattttaggtgcagttaattttattagaacag
tttttaatatatggtt---taataaaaaaataatagataaaatgtctttatttatttttt
cagttattattactgcattattattgttattatctttaccagttttagctggtgctatta
ctatattattaatagatcggaatttaaatacaagattttttgatccaagaggtggcggtg
atccaattttatatcaacatttattttgatttttt-------------------------
----------------
>AL2-31
--------------------------attttatattttatttttggtatttattcaggag
tattaggtttatctttaagattaataattcgtttagaattaagagtattaggggaaatat
taggtaatgatcaagtttataatttaattgtaactattcatgcttttattataatttttt
ttatagttatacctattataattggtggttttggtaattgattattacctttaatgttag
ggggtcctgatataagattccctcgaataaataatataagattttgattattaattcctt
ctttaatattattaattatatcaagttttgtaaatgttggggctggaacaggttgaacag
tttatcctcctttatctttaataataggtcataggggtatttcggtagatttagttattt
tttctttacatttagctggtatttcttcaattttaggtgcagttaattttattagaacag
tttttaatatatggtt---taataaaaaaataatagataaaatgtctttatttatttttt
cagttattattactgcattattattgttattatctttaccagttttagctggtgctatta
ctatattattaatagatcggaatttaaatacaagattttttgatccaagaggtggcggtg
atccaattttatatcaacatttattttgatttttt-------------------------
----------------
>AL2-32
--------------------------attttatattttatttttggtatttattcaggag
tattaggtttatctttaagattaataattcgtttagaattaagagtattaggggaaatat
taggtaatgatcaagtttataatttaattgtaactattcatgcttttattataatttttt
ttatagttatacctattataattggtggttttggtaattgattattacctttaatgttag
ggggtcctgatataagattccctcgaataaataatataagattttgattattaattcctt
ctttaatattattaattatatcaagttttgtaaatgttggggctggaacaggttgaacag
tttatcctcctttatctttaataataggtcataggggtatttcggtagatttagttattt
tttctttacatttagctggtatttcttcaattttaggtgcagttaattttattagaacag
tttttaatatatggtt---taataaaaaaataatagataaaatgtctttatttatttttt
cagttattattactgcattattattgttattatctttaccagttttagctggtgctatta
ctatattattaatagatcggaatttaaatacaagattttttgatccaagaggtggcggtg
atccaattttatatcaacatttattttgatttttt-------------------------
----------------
>AL2-33
------------------------gaattttatattttatatttggtatttattcgggaa
tgataggtttatctttaagattaataattcgtttagaattaagagttttaggggtaatat
taggtaatgatcaagtttataatataatagttactattcatgcttttattataatttttt
ttatagttatgccaattataattggtggatttggaaattgattagtacctttaatattgg
gagggcctgatataaggtttcctcgaataaataatataagtttttgattattaattcctt
ctttaatgttaataataatttcaaggtttgtaaatataggggctggaactggttgaactg
tatatccccctttatcattaataattggtcatggaggaatttcagtagatttagtaattt
tttctttacatttagctggaatttcttcaattttaggagctatcaattttattagaactg
tgttaaatatatgatt---taatataaatataatagataaattatctttatttatttgat
ctgttgttattactgcattattattattattatctttacctgtattagcaggtgctatta
caatattattaatagatcgaaatataaatacgagattttttgatcctagaggtgggggtg
atccaattttgtatcagcatttattttg--------------------------------
----------------
>AL2-34
-------------------------aattttatattttatatttggtatttattcgggaa
tgataggtttatctttaagattaataattcgtttagaattaagagttttaggggtaatat
taggtaatgatcaagtttataatataatagttactattcatgcttttattataatttttt
ttatagttatgccaattataattggtggatttggaaattgattagtacctttaatattgg
gagggcctgatataaggtttcctcgaataaataatataagtttttgattattaattcctt
ctttaatgttaataataatttcaaggtttgtaaatataggggctggaactggttgaactg
tatatccccctttatcattaataattggtcatggaggaatttcagtagatttagtaattt
tttctttacatttagctggaatttcttcaattttaggagctattaattttattagaactg
tgttaaatatatgatt---taatataaatataatagataaattatctttatttatttgat
ctgttgttattactgcattattattattattatctttacctgtattagcaggtgctatta
caatattattaatagatcgaaatataaatacgagattttttgatcctagaggtgggggtg
atccaattttgtatcagcatttattt----------------------------------
----------------
>AL2-36
-------------------------aattttatattttatatttggaatttattcaggaa
tagtaggtttatctttaaggttaataattcgtttagaattaagagttttaggagtaatat
taggtaatgatcaagtttataatataatggttactattcatgcttttattataatttttt
ttatagttataccaattataattggtggatttgggaattgattagttcctttaatgttag
gtggacctgatataagttttcctcgaataaataatataagtttttgattattaattcctt
ctttaatattaataataatatcaagatttgtaaatatgggtgctggaactggttgaactg
tttatcctcctttatcattaataattggtcatggaggaatttcagtagatttagtaattt
tttctttacatttagctgggatttcatcaattttaggtgcaattaattttattaggacag
tattaaatatatgatt---taatttgagaataatagataaattatcattatttatttgat
ctgtaattattactgcattattattattaatatctttacctgttttagcaggtgcaatta
caatattattgatagatcgaaatataaatacaagtttttttgatcctagaggtggagggg
atccaattttatatcagcatttattt----------------------------------
----------------
>AL2-42
-------------------------aattttatattttttatttggaatttattcaggaa
taataggtttatctttaagattaataattcgtttagaattaagggttttaggggaaatat
tgggtaatgatcaggtttataatataattgtaactgttcatgcatttattataatttttt
ttatggtaatacctattataattggtggttttggaaattggttagttcctttaatattag
gtggtcctgatataagatttcctcgaataaataatatgagattttgattattaattcctt
cattaatattaatggttttgtcaagatttgtaaatataggagttggaacaggttgaacag
tttatcctccattatcattaataattggacatggtggtgtgtcagttgatttagtaattt
tttctttacatttagctggaatttcttcaattttgggggctattaattttataagcacag
tttttaatatatggtt---taatattaaaataatagataaattgtcattatttatttgat
cagtaattattactgctttattattattgttgtcattaccagtattagctggtgcaatta
ctatgttattaatagatcgaaatttaaatacaagattttttgatccaagtggaggtggag
atccaattttatatcaacatttattt----------------------------------
----------------
>AL2-43
--------------------------attttatattttttatttggaatttattcaggaa
taataggtttatctttaagattaataattcgtttagaattaagggttttaggggaaatat
tgggtaatgatcaggtttataatataattgtaactgttcatgcatttattataatttttt
ttatggtaatacctattataattggtggttttggaaattggttagttcctttaatattag
gtggtcctgatataagatttcctcgaataaataatatgagattttgattattaattcctt
cattaatattaatggttttgtcaagatttgtaaatataggagctggaacaggttgaacag
tttatcctccattatcattaataattggacatggtggtgtgtcagttgatttagtaattt
tttctttacatttagctggaatttcttcaattttgggggctattaattttataagcacag
tttttaatatatggtt---taatattaaaataatagataaattgtcattatttatttgat
cagtaattattactgctttattattattgttgtcattaccagtattagctggtgcaatta
ctatgttattaatagatcgaaatttaaatacaagattttttgatccaagtggaggtggag
atccaattttatatcaacatttattttgatttttt-------------------------
----------------
>AL2-44
------------------------gaattttatattttatatttggaatttattcaggaa
taataggtttatctttaagattaataattcgtttggaattaagagttttaggaataatat
taggtaatgatcaagtttataatataatagttacagttcatgcttttgtaataatttttt
ttatagttatacctattataattggtggatttggaaattgattagttcctttaatattag
gtggacctgatataagatttcctcgaataaataatataagattttgattattaattcctt
cattaactttaataattttatcaagttttgtaaatataggggctggtacaggatgaacgg
tttatccaccattatcattaataattggtcataggggggtttctgtagatttagtaattt
tttctttacatttagctggtatttcttctattttgggggcaattaattttattagaacag
ttttaaatatatgatt---caatatgaaaataatagataaattatctttatttatttgat
ctgtaattattactgctttattattattattatcattaccagttttagctggtgcaatta
ctatattattaatagatcgaaatttaaatacaagattttttgatcctagaggtggagggg
atcctattttatatcaacatttattctgatttttt-------------------------
----------------
>AL2-45
-------------------------aattttatattttatatttggaatttattcaggaa
taataggtttatctttaagattaataattcgtttggaattaagagttttaggaataatat
taggtaatgatcaagtttataatataatagttacagttcatgcttttgtaataatttttt
ttatagttatacctattataattggtggatttggaaattggttagttcctttaatattag
gtggacctgatataagatttcctcgaataaataatataagattttgattattaattcctt
cattaactttaataattttatcaagttttgtaaatataggggctggtacaggatgaacag
tttatccaccattatcattaataattggtcatgggggtatttctgtagatttagtaattt
tttctttacatttagctggtatttcttctattttgggggcaattaattttattagaacag
ttttaaatatatgatt---taatatgaaaataatagataaattatctttatttatttgat
ctgtaattattactgctttattattattattatcattaccagttttagctggtgcaatta
ctatattattaatagatcgaaatttaaatacaagattttttgatcctagaggtggagggg
atcctattttatatcaacatttattt----------------------------------
----------------
>AL2-48
------------------------gaattttgtattttatgtttggtatttattctggaa
taattggtttatctttaagattaataattcgtttagaattaagtgtattgggtgttatgt
taggtaatgatcaagtttataatataatagtaactattcatgcatttattataatttttt
ttatagttatacctattatgattggtggttttggaaattgattagttcctttaatattag
gtggacctgatataagttttcctcgaataaataatataaggttttgattattaattcctt
cattaatattaatggttatatcaagatttgtaaatatgggtgctggaactggatgaacag
tttaccctcctttatctttaataattggacatggaggtatttcggtagatttagtaattt
tttctttacatttagctggtatttcttcaattttaggggctattaattttattagaacag
ttttaaatatatgatt---tagtttaaaaataatagataaattatctttatttatttgat
ctgtaattattactgcattgttattgttattgtctttacctgtattagcaggtgctatta
caatgttattaatagatcgtaatataaatacaagtttttttgatcctaggggtgggggag
atcctgttttatatcaacatttattt----------------------------------
----------------
>AL3-1
-----acaaatcataaagatattggtattttatattttatatttggtatttattcaggaa
tagtaggtttatctttaagattaataattcgtttagaattaagagttttaggagtaatat
taggtaatgatcaagtttataatataatggttactattcatgcttttattataatttttt
ttatggttataccaattataattggtggatttggtaattgattagttcctttaatattgg
gtggtcctgatataagatttcctcgaataaataatataagtttttgattattaattcctt
ctttaatattaataatagtatcaagatttgtaaatatgggggctggaactggttgaacta
tttatcctcctttatctttaataattggtcatggaggaatttcggtagatttagtaattt
tttctttacatttagctgggatttcatcaattttaggtgcaattaattttattagaacag
tattaaatatatgatt---taatttgaaaataatagataaattatcattatttatttgat
ctgtaataattactgcattattattattattatctttacctgttttagcaggtgctatta
caatattattaatggatcgaaatataaatacaagtttttttgatcctagaggtggagggg
atccaattttatatcaacatttattttgattttttggtcacctggaaagtttaa------
----------------
>AL3-2
-gtcaaccaatcataaagatattggtattttatattttatatttggtatttattcaggaa
tagtaggtttatctttaagattaataattcgtttagaattaagagttttaggagtaatat
taggtaatgatcaagtttataatataatggttactattcatgcttttattataatttttt
ttatggttataccaattataattggtggatttggtaattgattagttcctttaatattgg
gtggtcctgatataagatttcctcgaataaataatataagtttttgattattaattcctt
ctttaatattaataatagtatcaagatttgtaaatatgggggctggaactggttgaacta
tttatcctcctttatctttaataattggtcatggaggaatttcggtagatttagtaattt
tttctttacatttagctgggatttcatcaattttaggtgcaattaattttattagaacag
tattaaatatatgatt---taatttgaaaataatagataaattatcattatttatttgat
ctgtaataattactgcattattattattattatctttacctgttttagcaggtgctatta
caatattattaatggatcgaaatataaatacaagtttttttgatcctagaggtggagggg
atccaattttatatcaacatttattttgattttttggtcatcctgaagtttatattttaa
tt--------------
>AL3-5
--------------------------attttatattttatttttggtatttattcaggag
tattaggtttatctttaagattaataattcgtttagaattaagagtattaggggaaatat
taggtaatgatcaagtttataatttaattgtaactattcatgcttttattataatttttt
ttatagttatacctattataattggtggttttggtaattgattattacctttaatgttag
ggggtcctgatataagattccctcgaataaataatataagattttgattattaattcctt
ctttaatattattaattatatcaagttttgtaaatgttggggctggaacaggttgaacag
tttatcctcctttatctttaataataggtcataggggtatttcggtagatttagttattt
tttctttacatttagctggtatttcttcaattttaggtgcagttaattttattagaacag
tttttaatatatggtt---taataaaaaaataatagataaaatgtctttatttatttttt
cagttattattactgcattattattgttattatctttaccagttttagctggtgctatta
ctatattattaatagatcggaatttaaatacaagattttttgatccaagaggtggcggtg
atccaattttatatcaacatttattttgatttttt-------------------------
----------------
>AL3-6
-----------------------------ttatattttttatttggaatttattctggag
tgttaggtttatctttaagattaataattcgtttagaattaagagttttaggtgtaatat
taggaaatgatcaagtttataatttaattgttacaattcatgcttttgtaataatttttt
ttatagttatacctattataattggagggtttgggaattgattattaccattaatgttag
gaggtcctgatataagatttcctcgaataaataatataaggttttgattattaattcctt
ctctaactttattaataatatcaagttttgtaaatgtaggtgctggaacggggtgaacag
tttatcctcctttatcattattaagggggcatggaggtatttcagtggatttagtaattt
tttctttacatttggcaggggtttcttcaattttaggggcaattaattttattacaacgg
tatttaatatgtggtt---tgataaaactataatggataaaatatctttatttatttttt
ctgtaattattactgctttattattattattatctttaccagttttagcaggtgctatta
ctatattattaatagatcgtaatttaaatacaagattttttgatccaagaggtggtgggg
atccaattttatatcaacatttattt----------------------------------
----------------
>AL3-7
----------------------------attatattttttatttggaatttattctggag
tgttaggtttatctttaagattaataattcgtttagaattaagagttttaggtgtaatat
taggaaatgatcaagtttataatttaattgttacaattcatgcttttgtaataatttttt
ttatagttatacctattataattggaggatttgggaattgattattaccattaatgttag
gaggtcctgatataagatttcctcgaataaacaatataaggttttgattattaattcctt
ctcttactttattaataatatcaagttttgtaaatgtaggtgctggaacggggtgaacag
tttatcctcctttatcattattaaggggacatggaggtatttcagtggatttagtaattt
tttctttacatttggcaggggtttcttcaattttaggggcaattaattttattacaacgg
tatttaatatgtggtt---tgataaaactataatggataaaatgtctttatttatttttt
ctgtaattattactgctttattattattattatctttgccagttttagcaggtgctatta
ctatattattaatagatcgtaatttaaatacaagattttttgatccaagaggtggtgggg
atccaattttatatcaacatttattt----------------------------------
----------------
>AL3-8
-----------------------ggagtattatattttttatttggaatttattctggag
tgttaggtttatctttaagattaataattcgtttagaattaagagttttaggtgtaatat
taggaaatgatcaagtttataatttaattgttacaattcatgcttttgtaataatttttt
ttatagttatacctattataattggaggatttgggaattgattattaccattaatgttag
gaggtcctgatataagattccctcgaataaacaatataaggttttgattattaattcctt
ctcttactttattaataatatcaagttttgtaaatgtaggtgctggaacggggtgaacag
tttatcctcctttatcattattaagggggcatggaggtatttcagtggatttagtaattt
tttctttacatttggcaggggtttcttcaattttaggggcaattaattttattacaacgg
tatttaatatgtggtt---tgataaaactataatggataaaatgtctttatttatttttt
ctgtaattattactgctttattactattattatctttgccagttttagcaggtgctatta
ctatattattaatagatcgtaatttaaatacaagattttttgatccaagaggtggtgggg
atccaattttatatcaacatttattt----------------------------------
----------------
>AL3-9
--tcaacaaatcataaagatattggaattttatattttatatttggtatttattcaggaa
tagtaggtttatctttaagattaataattcgtttagaattaagagttttaggaataatat
taggtaatgatcaagtttataatataatggttactgtacatgcttttattataatttttt
ttatggttataccaattataattggtggatttggaaattgattaattcctttaatattgg
gtggtcctgatataagtttccctcgaataaataatataagtttttgattattaattcctt
ctttaatattaataataatatcaagatttgtaaatatgggggctggaactggttgaactg
tatatcctcctttatcattaataattggtcatggaggaatttcagtagatttagtaattt
tttctttacatttagctggaatttcatcaattttaggtgcaattaattttattagaacag
tattaaatatatgatt---tgatttaaaaataatagataaattatcattatttatttgat
ctgtaattattactgcattgttattattattatctttacctgttttagcaggtgctatta
caatattattaatggatcgaaatatgaatacaagtttttttgatcctagaggtggagggg
atc---------------------------------------------------------
----------------
>AL3-10
---caaccaatcataaagatattggaattttatattttatatttggtatttattcgggaa
tgataggtttatctttaagattaataattcgtttagaattaagagttttaggggtaatat
taggtaatgatcaagtttataatataatagttactattcatgcttttattataatttttt
ttatagttatgccaattataattggtgggtttggaaattgattagtacctttaatattgg
gagggcctgatataaggtttcctcgaataaataatataagtttttgattattaattcctt
ctttaatgttaataataatttcaaggtttgtaaatataggggctggaactggttgaactg
tatatccccctttatcattaataattggtcatggaggaatttcagtagatttggtaattt
tttctttacacttagctggaatttcttcaattttaggagctatcaactttattagaactg
tgttaaatatatgatt---taatataaatataatagataaattatctttatttatttgat
ctgttgttattactgcattattattattattatctttacctgtattagcaggtgctatta
caatattattaatagatcgaaatataaatacgagattttttgatcctagaggtgggggtg
atccaattttgtat----------------------------------------------
----------------
>AL3-11
------------------------gaattttatattttatatttggtatttattcgggaa
tgataggtttatctttaagattaataattcgtttagaattaagagttttaggggtaatat
taggtaatgatcaagtttataatataatagttactattcatgcttttattataatttttt
ttatagttatgccaattataattggtgggtttggaaattgattagtacctttaatattgg
gagggcctgatataaggtttcctcgaataaataatataagtttttgattattaattcctt
ctttaatgttaataataatttcaaggtttgtaaatataggggctggaactggttgaactg
tatatccccctttatcattaataattggtcatggaggaatttcagtagatttggtaattt
tttctttacacttagctggaatttcttcaattttaggagctatcaactttattagaactg
tgttaaatatatgatt---taatataaatataatagataaattatctttatttatttgat
ctgttgttattactgcattattattattattatctttacctgtattagcaggtgctatta
caatattattaatagatcgaaatataaatacgagattttttgatcctagaggtgggggtg
atccaattttgtatcagcatttatttt---------------------------------
----------------
>AL3-12
-------------------------aattttatattttatatttggtatttattcgggaa
tgataggtttatctttaagattaataattcgtttagaattaagagttttaggggtaatat
taggtaatgatcaagtttataatataatagttactattcatgcttttattataatttttt
ttatagttatgccaattataattggtgggtttggaaattgattagtacctttaatattgg
gagggcctgatataaggtttcctcgaataaataatataagtttttgattattaattcctt
ctttaatgttaataataatttcaaggtttgtaaatataggggctggaactggttgaactg
tatatccccctttatcattaataattggtcatggaggaatttcagtagatttggtaattt
tttctttacacttagctggaatttcttcaattttaggagctatcaactttattagaactg
tgttaaatatatgatt---taatataaatataatagataaattatctttatttatttgat
ctgttgttattactgcattattattattattatctttacctgtattagcaggtgctatta
caatattattaatagatcgaaatataaatacgagattttttgatcctagaggtgggggtg
atccaattttgtatcagcatttattt----------------------------------
----------------
>AL3-13
---caacaaatcataaagatattggaattttatattttatttttggtatttattcaggag
tattaggtttatctttaagattaataattcgtttagaattaagagtattaggggaaatat
taggtaatgatcaagtttataatttaattgtaactattcatgcttttattataatttttt
ttatagttatacctattataattggtggttttggtaattgattattacctttaatgttag
ggggtcctgatataagattccctcgaataaataatataagattttgattattaattcctt
ctttaatattattaattatatcaagttttgtaaatgttggggctggaacaggttgaacag
tttatcctcctttatctttaataataggtcataggggtatttcggtagatttagttattt
tttctttacatttagctggtatttcttcaattttaggtgcagttaattttattagaacag
tttttaatatatggtt---taataaaaaaataatagataaaatgtctttatttatttttt
cagttattattactgcattattattgttattatctttaccagttttagctggtgctatta
ctatattattaatagatcggaatttaaatacaagattttttgatccaagaggtggcggtg
atccaattttatatcaacatttattttgattttttggtcaccctg---------------
----------------
>AL3-15
------------ataaagatattggtattttatattttatatttggtatttattcaggaa
tagtaggtttatctttaagattaataattcgtttagaattaagagttttaggagtaatat
taggtaatgatcaaatttataatataatggttactattcatgcttttattataatttttt
ttatggttataccaattataattggtggatttggtaattgattagttcctttaatattgg
gtggtcctgatataagatttcctcgaataaataatataagtttttgattattaattcctt
ctttaatattaataatagtatcaagatttgtaaatatgggggctggaactggttgaacta
tttatcctcctttatctttaataattggtcatggaggaatttcggtagatttagtaattt
tttctttacatttagctgggatttcatcaattttaggtgcaattaattttattagaacag
tattaaatatatgatt---taatttgaaaataatagataaattatcattatttatttgat
ctgtaataattactgcattattattattattatctttacctgttttagcaggtgctatta
caatattattaatggatcgaaatataaatacaagtttttttgatcctagaggtggagggg
atccaattttatatcaacatttattttgattttttggtcacctgg---------------
----------------
>AL3-16
-------------------------aattttatattttatatttggtatttattcaggaa
tagtaggtttatctttaagattaataattcgtttagaattaagagttttaggggtaatgt
taggtaatgatcaagtttataatataatggttactgttcatgcttttattataatttttt
ttatggttataccaattataattggtggatttggaaattgattagttcctttaatgttgg
gtggtcctgatataagttttcctcgaataaataatataagtttttgattattaattcctt
ctttaatattaataataatatcaagatttgtaaatatgggggctggaactggttgaactg
tttatcctcctttatcattaataattggtcatggaggaatttcagtagatttagtaattt
tttctttacatttaactggaatttcgtcaattttaggtgcaattaattttattagaacag
tattaaatatatgatt---tgatttaaaaataatagataaattatcattatttatttgat
ctgtaattattactgcattgttattattattatctttacctgttttagcaggtgctatta
caatattattaatagatcgaaatataaatacaagtttttttgatcctagaggtggagggg
atccaattttatatcaacatttattttgatttttt-------------------------
----------------
>AL3-17
------------------------gaattttatattttatatttggtatttattcaggta
taataggattatctttaagtttaataattcgtttagaattaagagttttggggattatat
taggtaatgatcaagtttataatataatagtaactattcatgcttttattataatttttt
ttatagttatgccaattataattggtggttttggaaattgattagttcctttaatgttag
gaggtcctgatataagttttcctcgaataaataatataagattttggttattaattcctt
ctttaatattaatatctatatcaagatttgtaaatataggtgctggaactggttgaactg
tttatcctcctttatcactaataattggtcatggtggtatttcagtagatttagtaattt
tttctttacatttagctggtatttcatcaattttaggagctattaattttattagtacag
taatgaatatatgagt---tagattaaaaatattagataaattgtctttatttatttgat
ctgttattattactgcattattattattattatctttacctgttttagcaggtgctatta
caatattattaatagatcggaatataaatacaagattttttgatcctagaggtggtggag
atccaattttatatcaacatttattt----------------------------------
----------------
>AL3-18
-------------------------aattttatattttatatttggtatttattcgggaa
tgataggtttatctttaagattaataattcgtttagaattaagagttttaggggtaatat
taggtaatgatcaagtttataatataatagttactattcatgcttttattataatttttt
ttatagttatgccaattataattggtgggtttggaaattgattagtacctttaatattgg
gagggcctgatataaggtttcctcgaataaataatataagtttttgattattaattcctt
ctttaatgttaataataatttcaaggtttgtaaatataggggctggaactggttgaactg
tatatccccctttatcattaataattggtcatggaggaatttcagtagatttggtaattt
tttctttacacttagctggaatttcttcaattttaggagctatcaactttattagaactg
tgttaaatatatgatt---taatataaatataatagataaattatctttatttatttgat
ctgttgttattactgcattattattattattatctttacctgtattagcaggtgctatta
caatattattaatagatcgaaatataaatacgagattttttgatcctagaggtgggggtg
atccaattttgtatcagcatttattt----------------------------------
----------------
>AL3-19
--------------------------------------------------------ggaa
tgataggtttatctttaagattaataattcgtttagaattaagagttttaggggtaatat
taggtaatgatcaagtttataatataatagttactattcatgcttttattataatttttt
ttatagttatgccaattataattggtgggtttggaaattgattagtacctttaatattgg
gagggcctgatataaggtttcctcgaataaataatataagtttttgattattaattcctt
ctttaatgttaataataatttcaaggtttgtaaatataggggctggaactggttgaactg
tatatccccctttatcattaataattggtcatggaggaatttcagtagatttggtaattt
tttctttacacttagctggaatttcttcaattttaggagctatcaactttattagaactg
tgttaaatatatgatt---taatataaatataatagataaattatctttatttatttgat
ctgttgttattactgcattattattattattatctttacctgtattagcaggtgctatta
caatattattaatagatcgaaatataaatacgagattttttgatcctagaggtgggggtg
atccaattttgtatcagcatttattttgattttttggtcaccctgaagttta--------
----------------
>AL3-21
----------------------------attatattttttatttggaatttattctggag
tgttaggtttatctttaagattaataattcgtttagaattaagagttttaggtgtaatat
taggaaatgatcaagtttataatttaattgttacaattcatgcttttgtaataatttttt
ttatagttatacctattataattggagggtttgggaattgattattaccattaatgttag
gaggtcctgatataagatttcctcgaataaataatataaggttttgattattaattcctt
ctctaactttattaataatatcaagttttgtaaatgtaggtgctggaacggggtgaacag
tttatcctcctttatcattattaagggggcatggaggtatttcagtggatttagtaattt
tttctttacatttggcaggggtttcttcaattttaggggcaattaattttattacaacgg
tatttaatatgtggtt---tgataaaactataatggataaaatatctttatttatttttt
ctgtaattattactgctttattattattattatctttaccagttttagcaggtgctatta
ctatattattaatagatcgtaatttaaatacaagattttttgatccaagaggtggtgggg
atccaattttatatcaacatttattt----------------------------------
----------------
>AL3-24
------------------------gaattttatattttatatttggtatttattcaggaa
tagtaggattatctttaagattaataattcgtttagaattaagagttttaggagtaatat
taggtaatgatcaagtttataatataatggttactgttcatgcttttattataatttttt
ttatggttataccaattataattggtggatttggaaattgattagttcctttaatattag
gtggtcctgatataagttttcctcgaataaataatataagtttttgattattaattcctt
ctttaatattaataataacatcaagatttgtaaatataggagctggaactggttgaactg
tttatcctcctttatcattaataattggtcatggaggaatttcagtagatttagtaattt
attctttacatttagctggaatttcatcaattttaggtgcaattaattttattagaacag
tgttaaatatatgatt---taatttaagaataatagataaattatcattatttatttgat
ctgtaattattactgcattattattgttattatctttacctgttttagcaggtgcaatta
caatattattaatggatcgaaatataaatacaagtttttttgatcctaggggtggagggg
atccaattttatatcaacatttattt----------------------------------
----------------
>AL3-25
-------------------------aattttatattttatatttggtatttattcaggaa
tagtaggtttatctttaagattaataattcgtttagaattaagagttttaggaataatat
taggtaatgatcaagtttataatataatggttactgtacatgcttttattataatttttt
ttatggttataccaattataattggtggatttggaaattgattaattcctttaatattgg
gtggtcctgatataagtttccctcgaataaataatataagtttttgattattaattcctt
ctttaatattaataataatatcaagatttgtaaatatgggggctggaactggttgaactg
tatatcctcctttatcattaataattggtcatggaggaatttcagtagatttagtaattt
tttctttacatttagctggaatttcatcaattttaggtgcaattaattttattagaacag
tattaaatatatgatt---tgatttaaaaataatagataaattatcattatttatttgat
ctgtaattattactgcattgttattattattatctttacctgttttagcaggtgctatta
caatattattaatggatcgaaatatgaatacaagtttttttgatcctagaggtggagggg
atccaattttatatcaacatttattt----------------------------------
----------------
>AL3-26
------------------------gaattttatattttatatttggtatttattcaggaa
tagtaggtttatctttaagattaataattcgtttagaattaagagttttaggaataatat
taggtaatgatcaagtttataatataatggttactgtacatgcttttattataatttttt
ttatggttataccaattataattggtggatttggaaattgattaattcctttaatattgg
gtggtcctgatataagtttccctcgaataaataatataagtttttgattattaattcctt
ctttaatattaataataatatcaagatttgtaaatatgggggctggaactggttgaactg
tatatcctcctttatcattaataattggtcatggaggaatttcagtagatttagtaattt
tttctttacatttagctggaatttcatcaattttaggtgcaattaattttattagaacag
tattaaatatatgatt---tgatttaaaaataatagataaattatcattatttatttgat
ctgtaattattactgcattgttattattattatctttacctgttttagcaggtgctatta
caatattattaatggatcgaaatatgaatacaagtttttttgatcctagaggtggagggg
atccaattttatatcaacatttattt----------------------------------
----------------
>AL3-27
--------------------------attttatattttatatttggaatttattcaggaa
taataggattatcattaagtttaataattcgtttagaattaagagtattaggagtaatat
taggtaatgatcaagtttataatataatagttactattcatgcttttattataatttttt
ttatggttataccaatcataattggtggttttggaaattggttagttcctttaatattgg
ggggacctgatataagattccctcgaataaataatatgagattttggttattaattcctt
ctttaatattaatattaatatcaagatttgtaaatataggggccggtactggttgaactg
tttatcctcctttatcattaataattggacatggtggtatttcagtagatttagtaattt
tttctttacatttagctggaatttcatcaattttgggagctattaattttattagaacag
ttttaaatatatgatt---taatttgagtataatagataaattatctttatttatttggt
cagtaattattactgcattattattattattatcattacctgtattagcaggtgctatta
caatattattaatagatcgtaatataaatacaagtttttttgatcctagtggtggtgggg
atccaattttatatcaacatttattt----------------------------------
----------------
>AL3-28
------------------------gaattttatattttatatttggtatttattcaggaa
tagtaggtttatctttaagattaataattcgtttagaattaagagttttaggggtaatgt
taggtaatgatcaagtttataatataatggttactgttcatgcttttattataatttttt
ttatggttataccaattataattggtggatttggaaattgattagttcctttaatgttgg
gtggtcctgatataagttttcctcgaataaataatataagtttttgattattaattcctt
ctttaatattaataataatatcaagatttgtaaatatgggggctggaactggttgaactg
tttatcctcctttatcattaataattggtcatggaggaatttcagtagatttagtaattt
tttctttacatttagctggaatttcttcaattttaggtgcaattaattttattagaacag
tattaaatatatgatt---tgatttaaaaataatagataaattatcattatttatttgat
ctgtaattattactgcattgttattattattatctttacctgttttagcaggtgctatta
caatattattaatagatcgaaatataaatacaagtttttttgatcctagaggtggagggg
atccaattttatatcaacatttattt----------------------------------
----------------
>AL3-29
-------------------------aattttatattttatatttggtatttattcaggaa
tagtaggattatctttaagattaataattcgtttagaattaagagttttaggagtaatat
taggtaatgatcaagtttataatataatggttactgttcatgcttttattataatttttt
ttatggttataccaattataattggtggatttggaaattgattagttcctttaatattag
gtggtcctgatataagttttcctcgaataaataatataagtttttgattattaattcctt
ctttaatattaataataacatcaagatttgtaaatataggagctggaactggttgaactg
tttatcctcctttatcattaataattggtcatggaggaatttcagtagatttagtaattt
attctttacatttagctggaatttcatcaattttaggtgcaattaattttattagaacag
tgttaaatatatgatt---taatttaagaataatagataaattatcattatttatttgat
ctgtaattattactgcattattattgttattatctttacctgttttagcaggtgcaatta
caatattattaatggatcgaaatataaatacaagtttttttgatcctaggggtggagggg
atccaattttatatcaacatttattttgatttttt-------------------------
----------------
>AL3-30
--------------------------attttatattttatatttggaatttattcaggga
taataggtttatctttaagattaataattcgtttggaattaagagttttaggaataatat
taggtaatgatcaagtttataatataatagttacagttcatgcttttgtaataatttttt
ttatagttataccaattataattggtggatttggaaattggttagttcctttaatgttag
gtggacctgatataagatttcctcgaataaataatataagattttgattattaattcctt
cattaactttaataattttatcaagttttgtaaatataggggctggtacaggatgaacgg
tttatccaccattatcattaataattggtcatagaggggtttctgtagacttagtaattt
tttctttacatttagctggtatttcttctattttgggggcaattaattttattagaacag
ttttaaatatatgatt---taatattaaaataatagataaattgtctttatttatttgat
ctgtaattattactgctttattattattattatcattaccagttttagctggtgcaatta
ctatattattaatagatcgaaatttaaatacaagattttttgatcctagaggtggagggg
atcctattttatatcaacatttattt----------------------------------
----------------
>AL3-31
------------------------gaattttatattttatatttggtatttattcaggaa
tagtaggattatctttaagattaataattcgtttagaattaagagttttaggagtaatat
taggtaatgatcaagtttataatataatggttactgttcatgcttttattataatttttt
ttatggttataccaattataattggtggatttggaaattgattagttcctttaatattag
gtggtcctgatataagttttcctcgaataaataatataagtttttgattattaattcctt
ctttaatattaataataacatcaagatttgtaaatataggagctggaactggttgaactg
tttatcctcctttatcattaataattggtcatggaggaatttcagtagatttagtaattt
attctttacatttagctggaatttcatcaattttaggtgcaattaattttattagaacag
tgttaaatatatgatt---taatttaagaataatagataaattatcattatttatttgat
ctgtaattattactgcattattattgttattatctttacctgttttagcaggtgcaatta
caatattattaatggatcgaaatataaatacaagtttttttgatcctaggggtggagggg
atccaattttatatcaacatttattt----------------------------------
----------------
>AL3-32
-------------------------aattttatattttatatttggtatttattcgggaa
tgataggtttatctttaagattaataattcgtttagaattaagagttttaggggtaatat
taggtaatgatcaagtttataatataatagttactattcatgcttttattataatttttt
ttatagttatgccaattataattggtgggtttggaaattgattagtacctttaatattgg
gagggcctgatataaggtttcctcgaataaataatataagtttttgattattaattcctt
ctttaatgttaataataatttcaaggtttgtaaatataggggctggaactggttgaactg
tatatccccctttatcattaataattggtcatggaggaatttcagtagatttggtaattt
tttctttacacttagctggaatttcttcaattttaggagctatcaattttattagaactg
tgttaaatatatgatt---taatataaatataatagataaattatctttatttatttgat
ctgttgttattactgcattattattattattatctttacctgtattagcaggtgctatta
caatattattaatagatcgaaatataaatacgagattttttgatcctagaggtgggggtg
atccaattttgtatcagcatttattt----------------------------------
----------------
>AL3-33
-------------------------gattttatattttatatttggaatttattctggaa
tagtaggtttatctttaagattaataattcgtttagaattaagagttttaggaataatat
tgggtaatgatcaagtttataatataatggttactgttcatgcttttattataatttttt
ttatggttataccaattataattggtggatttggaaattgattaattcctttaatattgg
gtggtcctgatataagttttcctcgaataaataatatgagtttttgattattaattcctt
ctttaatattaataataatatcaagatttgtaaatatgggtgctggaactggttgaactg
tatatcctcctttatcattaataattggacatgggggaatttcagtagatttagttattt
tttctttacatttagctggaatttcatcaattttaggtgcaattaattttattaggacag
tattaaatatatgatt---taatttaagaataatagataaattatcattatttatttgat
ctgttattattactgcattattattattattatctttacctgttttggcaggtgctatta
caatattattaatggatcggaatataaatacaagtttttttgaccctagaggtggggggg
atccaattttatatcaacatttattt----------------------------------
----------------
>AL3-34
------------------------gaattttgtattttttatttggtatttattcaggaa
taataggtttatcattaaggttgataattcgtttagaattaagagttttagggataatat
taggtaatgatcagatttacaatataatagttacaattcatgcatttattataatttttt
ttatagttataccaattataattggtgggtttggaaattggttagttcctttaatattag
gtggacctgatataaggtttccacgaataaataatataagtttttgattattaattccct
ctttaattttgatagttttatcaagatttgttaatataggagctggaactggttgaacag
tttatcctcctttatctttaataattggacatagtggaatttctgtagatttagtaattt
tttctttacatttagcaggaatttcttcaattttaggagctattaattttattagaacag
tattaaatatatgatt---tagtataaaaataatagataaattatctttatttatttgat
cagttattattactgctttattattattattatctttaccagttttagctggtgctatta
caatattattaatagatcgaaatttaaatacaagattttttgatcctagaggtggtggtg
atcctattttatatcaacatttgttt----------------------------------
----------------
>AL3-35
--------------------------attttatattttatatttggaatttattcaggga
taataggtttatctttaagattaataattcgtttggaattaagagttttaggaataatat
taggtaatgatcaagtttataatataatagttacagttcatgcttttgtaataatttttt
ttatagttataccaattataattggtggatttggaaattggttagttcctttaatgttag
gtggacctgatataagatttcctcgaataaataatataagattttgattattaattcctt
cgttaactttaataattttatcaagttttgtaaatataggggctggtacaggatgaacgg
tttatccaccattatcattaataattggtcatagaggggtttctgtagatttagtaattt
tttctttacatttagctggtatttcttctattttgggggcaattaattttattagaacag
ttttaaatatatgatt---taatattaaaataatagataaattgtctttatttatttgat
ctgtaattattactgctttattattattattatcattaccagttttagctggtgcaatta
ctatattattaatagatcgaaatttaaatacaagattttttgatcctagaggtggagggg
atcctattttatatcaacatttattt----------------------------------
----------------
>AL3-39
----------------------------attatattttttatttggaatttattctggag
tgttaggtttatctttaagattaataattcgtttagaattaagagttttaggtgtaatat
taggaaatgatcaagtttataatttaattgttacaattcatgcttttgtaataatttttt
ttatagttatacctattataattggaggatttgggaattgattattaccattaatgttag
gaggtcctgatataagatttcctcgaataaacaatataaggttttgattattaattcctt
ctcttactttattaataatatcaagttttgtaaatgtaggtgctggaacggggtgaacag
tttatcctcctttatcattattaagagggcatggaggtatttcagtggatttagtaattt
tttctttacatttggcaggggtttcttcaattttaggggcaattaattttattacaacgg
tatttaatatgtggtt---tgataaaactataatggataaaatgtctttatttatttttt
ctgtaattattactgctttattactattattatctttgccagttttagcaggtgctatta
ctatattattaatagatcgtaatttaaatacaagattttttgatccaagaggtggtgggg
atccaattttatatcaacatttattt----------------------------------
----------------
>AL3-44
----------------------------attatattttttatttggaatttattctggga
tattaggtttatctttaagattaataattcgtttagaattaagtgttttgggggtaatat
taggtaatgatcaggtttataatttaattgttacaattcatgcatttgtaataatttttt
ttatagttatacctattataattggaggatttggaaattggttattacctttaatattgg
ggggtcctgatataagttttcctcgaatgaataatataagattttgattattaattcctt
cattaatattattaataatgtcaagttttgtaaatgtaggtgctggaacaggatgaacag
tttatccacctttatcattgatgaggggacatgggggtgtatcagtagatttagttattt
tttctttacatttagctggtatttcatcaattttgggggcaattaattttattacaacag
tatttaatatgtgatt---tgataaaataataatggataaaatgtctttatttatttttt
ctgtaattattactgcattattattattattatctttaccagttttagcaggtgctatta
caatattattaatagatcgtaatttaaatacaagattttttgatccaaggggggggggtg
atccaattttataccaacatttgttt----------------------------------
----------------
>AL3-46
------------------------gaattttatattttatatttggaatttattcaggaa
taataggtttatctttaagattaataattcgtttggaattaagagttttaggaataatat
taggtaatgatcaagtttataatataatagttacagttcatgcttttgtaataatttttt
ttatagttatacctattataattggtggatttggaaattggttaattcctttaatattag
gtggtcctgatataagatttcctcgaataaataatataagattttgattattaattcctt
cattaactttaataattttatcaagttttgtaaacataggggctggtacaggatgaacag
tttatccaccattatcattaataattggtcatagaggggtttctgtagatttagtaattt
tttctttacatttagctggaatttcttctattttgggggcaattaattttattagaacag
ttttaaatatatgatt---taatataaaaataatagataaattatctttatttatttgat
ctgtaattattactgctttattattattattatcattaccagttttagctggtgcaatta
ctatattattaatagatcgaaatttaaatacaagattttttgatcctagaggtggtgggg
atcctattttatatcaacatttattt----------------------------------
----------------
>AL3-48
-------------------------aattttatattttatatttggaatttattcaggaa
taataggtttatctttaagattaataattcgtttggaattaagagttttagggataatat
taggtaatgatcaagtttataacataatagttacagttcatgcttttgtaataatttttt
ttatagttatacctattataattggtggatttggaaattggttggttcctttaatgttag
gtggtcctgatataagatttcctcgaataaataatataagattttgattattaattcctt
cattaactttaataattttatcaagttttgtaaatataggggcaggtacaggatgaacag
tttatcctccattatcattaataattggtcatagaggggtttctgtagatttagtaattt
tttctttacatttagctggtatttcttctattttgggggcaattaattttattagaacag
ttttaaatatatgatt---taatataaaaataatagataaattatctttatttatttgat
ctgtaattattactgctttattattattattatcattaccagttttagctggtgcaatta
ctatattattaatagaccgaaatttaaatacaagattttttgatcctagaggtggagggg
atccaattttatatcaacatttattt----------------------------------
----------------
>AL4-3
--------------------------attttatattttatatttggaatttattcaggaa
taataggtttatctttaagattaataattcgtttggaattaagagttttagggataatat
taggtaatgatcaagtttataacataatagttacagttcatgcttttgtaataatttttt
ttatagtaatacctattataattggtggatttggaaattggttagttcctttaatgttag
gtggtcctgatataagatttcctcgaataaataatataagattttgattattaattcctt
cattaactttaataattttatcaagttttgtaaatataggggctggtacaggatgaacag
tttaccctccattatcattaataattggtcatagaggggtttctgtagatttagtaattt
tttctttacatttagctggtatttcttctattttgggggcaattaattttattaggacag
ttttaaatatatgatt---taatataaaaataatagataaattatctttatttatttgat
ctgtaattattactgctttattattattattatcattaccagttttagctggtgcaatta
ctatattattaatagaccgaaatttaaatacaagattttttgatcctagaggtggagggg
atccaattttatatcaacatttattt----------------------------------
----------------
>AL4-4
--------------------------attttatattttatatttggaatttattcaggaa
taataggtttatctttaagattaataattcgtttggaattaagagttttagggataatat
taggtaatgatcaagtttataacataatagttacagttcatgcttttgtaataatttttt
ttatagtaatacctattataattggtggatttggaaattggttagttcctttaatgttag
gtggtcctgatataagatttcctcgaataaataatataagattttgattattaattcctt
cattaactttaataattttatcaagttttgtaaatataggggctggtacaggatgaacag
tttaccctccattatcattaataattggtcatagaggggtttctgtagatttagtaattt
tttctttacatttagctggtatttcttctattttgggggcaattaattttattagaacag
ttttaaatatatgatt---taatataaaaataatagataaattatctttatttatttgat
ctgtaattattactgctttattattattattatcattaccagttttagctggtgcaatta
ctatattattaatagaccgaaatttaaatacaagattttttgatcctagaggtggagggg
atccaattttatatcaacatttattt----------------------------------
----------------
>GMBDE4270-23
----------------------------attatattttttatttggaatttattctggag
tgttaggtttatctttaagattaataattcgtttagaattaagagttttaggtgtaatat
taggaaatgatcaagtttataatttaattgttacaattcatgcttttgtaataatttttt
ttatagttatacctattataattggaggatttgggaattgattattaccattaatgttag
gaggtcctgatataagatttcctcgaataaataatataaggttttgattattaattcctt
ctcttactttattaataatatcaagttttgtaaatgtaggtgctggaacggggtgaacag
tttatcctcctttatcattattaagggggcatggaggtatttcagtggatttagtaattt
tttctttacatttggcaggggtttcttcaattttaggggcaattaattttattacaacgg
tatttaatatgtggtt---tgataaaactataatggataaaatgtctttatttatttttt
ctgtaattattactgctttattattattattatctttaccagttttagcaggtgctatta
ctatattattaatagatcgtaatttaaatacaagattttttgatccaagaggtggtgggg
atccaattttatatcaacatttat------------------------------------
----------------
>GMBDE4685-23
---------------------------tattatattttttatttggaatttattctggag
tgttaggtttatctttaagattaataattcgtttagaattaagagttttaggtgtaatat
taggaaatgatcaagtttataatttaattgttacaattcatgcttttgtaataatttttt
ttatagttatacctattataattggaggatttgggaattgattattaccattaatgttag
gaggtcctgatataagatttcctcgaataaataatataaggttttgattattaattcctt
ctcttactttattaataatatcaagttttgtaaatgtaggtgctggaacggggtgaacag
tttatcctcctttatcattattaaggggacatggaggtatttcagtggatttagtaattt
tttctttacatttggcaggggtttcttcaattttaggggcaattaattttattacaacgg
tatttaatatgtggtt---tgataaaactataatggataaaatgtctttatttatttttt
ctgtaattattactgctttattattattattatctttaccagttttagcaggtgctatta
ctatattattaatagatcgtaatttaaatacaagattttttgatccaagaggtggtgggg
atccaattttatatcaacatttat------------------------------------
----------------
>GMBDD4555-23
----------------------------attatattttttatttggaatttattctggag
tgttaggtttatctttaagattaataattcgtttagaattaagagttttaggtgtaatat
taggaaatgatcaagtttataatttaattgttacaattcatgcttttgtaataatttttt
ttatagttatacctattataattggaggatttgggaattgattattaccattaatgttag
gaggtcctgatataagatttcctcgaataaataatataaggttttgattattaattcctt
ctcttactttattaataatatcaagttttgtaaatgtaggtgctggaacggggtgaacag
tttatcctcctttatcattattaagggggcatggaggtatttcagtggatttagtaattt
tttctttacatttggcaggggtttcttcaattttaggggcaattaattttattacaacgg
tatttaatatgtggtt---tgataaaactataatggataaaatgtctttatttatttttt
ctgtaattattactgctttattattattattatctttaccagttttagcaggtgctatta
ctatattattaatagatcgtaatttaaatacaagattttttgatccaagaggtggtgggg
atccaattttatatcaacatttatt-----------------------------------
----------------
>GMCBE624-18
-----------------------------ttatattttttatttggaatttattctggag
tgttaggtttatctttaagattaataattcgtttagaattaagagttttaggtgtaatat
taggaaatgatcaagtttataatttaattgttacaattcatgcttttgtaataatttttt
ttatagttatacctattataattggaggatttggaaattggttattaccattaatgttag
gaggtcctgatataagatttcctcgaataaacaatataaggttttgattattaattcctt
ctcttactttattaataatatcaagttttgtaaatgtaggtgctggaacggggtgaacag
tttatcctcctttatcattattaagggggcatggaggtatttcagtggatttagtaattt
tttctttacatttggcaggggtttcttcaattttaggggcaattaattttattacaacgg
tatttaatatgtggtt---tgataaaactataatggataaaatgtctttatttatttttt
ctgtaattattactgctttattattattattatctttgccagttttagcaggtgctatta
ctatattattaatagatcgtaatttaaatacaagattttttgatccaagaggtggtgggg
atccaattttatatcaacatttat------------------------------------
----------------
>INSSD2205-21
----------------------------tttatattttatatttggtatttattcaggaa
taataggtttatctttaaggttaataattcgtttagaattaagagttttaggagtaatat
taggtaatgatcaagtttataatataatggttactattcatgcttttattataatttttt
ttatagttataccaattataattggtggatttgggaattgattagttcctttaatattag
gtggacctgatataagttttcctcgaataaataatataagtttttgattattaattcctt
ctttaatattaataataatatcaagatttgtaaatatgggggctggaactggttgaactg
tttatcctcctttatcatcaataattggtcatggaggaatttcagtagatttagtaattt
tttctttacatttagctgggatttcatcaattttaggtgcaattaattttattaggacag
tattaaatatatgatt---taatttgagaataatagataaattatcattatttatttgat
ctgtgattattactgcattattattattattatctttacctgttttagcaggtgcaatta
caatattattgatagatcgaaatataaatacaagtttttttgatcctagaggtggagggg
atccaattttatatcagcattta-------------------------------------
----------------
>LPRCT328-21
-----------------------------ttatattttatatttggaatttattcaggaa
tattgggattatcaataagattaataattcgtttagaattaagagttttaggaataatat
taggtaatgatcaaatttataatataattgttactatacatgcttttgttataatttttt
ttatagttataccaattataattggagggtttggtaattatttattacctttaatattag
ggggtcctgatataagatttcctcgaataaataatataagattttgattattgattcctt
ctttaatattattaataatatcaagttttgttaatgtaggtgctggtacaggttgaacag
tttatccacctttatctttaataagaggtcatagaggtatttcagtagatttagtaattt
tttctttacatttagctggaatttcttcaattttaggtgctattaattttattagaacag
ttttaaatatatgatt---taataaaaaaatgatagataaaatatctttatttatttttt
cagtaattattactgcattactattattattatctttaccagttttagctggtgctatta
caatattattaatagatcgtaatttaaatacaagtttttttgatcctagaggaggaggtg
atccaattttatatcaacatttat------------------------------------
----------------
>GMGMU1959-20
-----------------------------ttatattttatatttggaatttattcaggaa
taatgggattatcattaagattaataattcgtttagagttaagtgtattaggaattatat
taggtaatgatcaagtttataatataatagttacagtacatgcttttattataatttttt
ttatagttataccaattataattggtggttttggtaattgattagtacctttaatattag
gtggtcctgatataagattccctcgaatgaataatataagattttgattattaattcctt
cattaatattaataattttatcaagttttgtaaatataggtgttggaactggttgaactg
tttatcctcctttatcattaataattgggcatggaggaatttcggttgatttagtaattt
tttcattacatttatctggaatttcttcaattttaggtgcaattaattttattagaacag
tattaaatatatgatt---taatttaaaaataatagataaattatcattatttatttgat
ctgttattattactgctttattgttattattatcattacctgttttagcaggggctatta
ctatattattaatagatcgaaatttaaatacaagattttttgatcctagagggggtggtg
atccaattttatatcaacatttattttgattttt--------------------------
----------------
>INLEP4703-16
-------------------------aattttatattttatatttgggttttattcaggaa
taataggattatcattaagattaataattcgtttagaattaagggtattaggaataatat
tagggaatgatcaagtttataatataatagtaacagttcatgcttttattataatttttt
ttatagttataccaattataattggtggatttggaaattggttagttccattaatattag
gtggtcctgatataagatttcctcgaataaacaatataagtttttgattattaattcctt
ctttaattataataatattatctagatttgtaaatataggtgctggaactggttgaacag
tttatccaccattatctttaataataggtcatgggggagtttctgtagatttagtaattt
tttctttacatttagctggaatttcatcaattttaggggcaattaattttattagaacta
ttttaaatatatggtt---taatataataataatagataaattgtctttatttatttgat
cagttaatattactgctttattattattattatcattacctgttttagctggtgctatta
ctatattattaatagatcgtaatttaaatactagattttttgatcctagaggtggaggag
atccaattttatatcaacatttattt----------------------------------
----------------
>INLEP3210-16
-------------------------aattttatattttatatttgggttttattcaggaa
taataggattatcattaagattaataattcgtttagaattaagggtattaggaataatat
taggaaatgatcaagtttataatataatagtaacagttcatgcttttattataatttttt
ttatagttataccaattataattggtggatttggaaattggttagttccattaatattag
gtggtcctgatataagatttcctcgaataaacaatataagtttttgactattaattcctt
ctttaattataataatattatctagatttgtaaatataggtgctggaactggttgaacag
tttatccaccattatctttaataataggtcatgggggagtttctgtagatttagtaattt
tttctttacatttagctggaatttcatcaattttaggggcaattaattttattagaacta
ttttaaatatatggtt---taatataataataatagataaattgtctttatttatttgat
cagttaatattactgctttattattattattatcattacctgttttagctggtgctatta
ctatattattaatagatcgtaatttaaatactagattttttgatcctagaggtggaggag
atccaattttatatcaacatttattt----------------------------------
----------------
>GMLWD4554-23
---------------------------------attttttgtttggtatttattctggag
tattaggtttatctttaagattaataattcgtttagaattaagagttttaggtgtaatat
taggaaatgatcaagtttataatttaattgttacaattcatgcttttgtaataatttttt
ttatagttatacctattataattggaggatttgggaattgattattaccattaatgttag
gaggccctgatataagatttcctcgaataaataatataaggttttgattattaattcctt
ctcttactttaataataatatcaagttttgtaaatgtaggtgctggaacggggtgaacag
tttatcctcctttatcattattaaggggacatggaggtatttcagtggatttagtaattt
tttctttacatttagcaggggtttcatcaattttaggggcaattaattttattacaacgg
tatttaatatgtggtt---tgataaaactataatagataaaatgtctttatttatttttt
ctgtaattattactgctttattattattattatctttaccggttttagcaggtgctatta
ctatattattaatagatcgtaatttaaatacaagattttttgatccaagaggtggtggag
atccaattttatatcaacattta-------------------------------------
----------------
>NOFIG363-15
-------------------------aattttatattttatatttggaatttattcaggaa
taatgggattatcattaagattaataattcgtttagagttaagtgtattaggaattatat
taggtaatgatcaagtttataatataatagttacagtacatgcttttattataatttttt
ttatagttataccaattataattggtggttttggtaattgattagtacctttaatattag
gtggtcctgatataagattccctcgaatgaataatataagattttgattattaattcctt
cattaatattaataattttatcaagttttgtaaatataggtgttggaactggttgaactg
tttatcctcctttatcattaataattgggcatggaggaatttcggttgatttagtaattt
tttcattacatttagctggaatttcttcaattttaggtgcaattaattttattagaacag
tattaaatatatgatt---taatttaaaaataatagataaattatcattatttatttgat
ctgttattattactgctttattgttattattatcattacctgttttagcaggggctatta
ctatattattaatagatcgaaatttaaatacaagattttttgatcctagagggggtggtg
atccaattttatatcaacatttattt----------------------------------
----------------
>GMPBA092-18
-----------------------------ttatattttatatttggaatttattcaggaa
taatgggattatcattaagattgataattcgtttagagttaagtgtattgggggttatat
taggtaatgatcaagtttataatataatagttacagtacatgcttttattataatttttt
ttatagttataccaattataattggtggttttggtaattgattgatacctttaatattag
gtggtcctgatataagatttcctcgaataaataatataagattttgattattaattcctt
cattaatattaataattttttcaagttttgttaatatgggtgctggaactggttgaactg
tttatcctcctttatcattaataattggacatggaggtatttcggttgatttagtaattt
tttcattacatttagctggtatttcttcaattttaggtgcaattaactttattagaacag
tattaaatatgtggtt---taatttaaaaatgatagataaattatcattatttatttgat
ctgttattattactgctttattattattattatcattgcctgttttagcaggggctatta
ctatattattaatagatcgaaatttaaatacaagattttttgatcctagagggggtgggg
atccaattttatatcaac------------------------------------------
----------------
>GMPBA118-18
-----------------------------ttatattttatatttggaatttattcaggaa
taatgggattatcattaagattgataattcgtttagagttaagtgtattgggggttatat
taggtaatgatcaagtttataatataatagttacagtacatgcttttattataatttttt
ttatagttataccaattataattggtggttttggtaattgattggtacctttaatattag
gtggtcctgatataagatttcctcgaataaataatataagattttgattattaattcctt
cattaatattaataattttttcaagttttgttaatatgggtgctggaactggttgaactg
tttatcctcctttatcattaataattggacatggaggtatttcggttgatttagtaattt
tttcattacatttagctggtatttcttcaattttaggtgcaattaattttattagaacag
tattaaatatgtggtt---taatttaaaaatgatagataaattatcattatttatttgat
ctgttattattactgctttattattattattatcattgcctgttttagcaggggctatta
ctatattattaatagatcgaaatttaaatacaagattttttgatcctagagggggtgggg
atccaattttatatcaacatttatt-----------------------------------
----------------
>GMPXA11989-23
----------------------------attatactttttatttggtatttattctggag
tattaggtttatctttaagattaataattcgtttagaattaagagttttaggtgtaatat
taggaaatgatcaagtttataatttaattgttacaattcatgcttttgtaataatttttt
ttatagttatacctattataattggaggatttgggaattgattattaccattaatgttag
gaggtcctgatataagatttcctcgaataaataatataaggttttggttattaattcctt
cacttactttattaataatatcaagttttgtaaatgtaggtgctggaacggggtgaacag
tttatcctcctttatcattattaagaggacatggaggaatttcggtggatttagtaattt
tttctttacatttggcaggggtttcatcaattttaggggcaattaattttattacaacgg
tatttaatatgtggtt---tgataaaactataatggataaaatgtctttatttatttttt
ctgtaattattactgctttattattattattgtctttgccagttttggcaggtgctatta
ctatattattaatagatcgtaatttaaatacaagattttttgatccaagaggtggtgggg
atccaattttatatcaacatttat------------------------------------
----------------
>GMPMK369-18
----------------------------attatactttttatttggtatttattctggag
tattaggtttatctttaagattaataattcgtttagaattaagagttttaggtgtaatat
taggaaatgatcaagtttataatttaattgttacaattcatgcttttgtaataatttttt
ttatagttatacctattataattggaggatttgggaattgattattaccattaatgttag
gaggtcctgatataagatttcctcgaataaataatataaggttttggttattaattcctt
cacttactttattaataatatcaagttttgtaaatgtaggtgctggaacggggtgaacag
tttatcctcctttatcattattaagaggacatggaggaatttcggtggatttagtaattt
tttctttacatttggcaggggtttcatcaattttaggggcaattaattttattacaacgg
tatttaatatgtggtt---tgataaaactataatggataaaatgtctttatttatttttt
ctgtaattattactgctttattattattattgtctttgccagttttggcaggtgctatta
ctatattattaatagatcgtaatttaaatacaagattttttgatccaagaggtggtgggg
atccaattttatatcaacatttat------------------------------------
----------------
>GMPXA11473-23
----------------------------attatactttttatttggtatttattctggag
tattaggtttatctttaagattaataattcgtttagaattaagagttttaggtgtaatat
taggaaatgatcaagtttataatttaattgttacaattcatgcttttgtaataatttttt
ttatagttatacctattataattggaggatttgggaattgattattaccattaatgttag
gaggtcctgatataagatttcctcgaataaataatataaggttttggttattaattcctt
cacttactttattaataatatcaagttttgtaaatgtaggtgctggaacggggtgaacag
tttatcctcctttatcattattaagaggacatggaggaatttcggtggatttagtaattt
tttctttacatttggcaggggtttcatcaattttaggggcaattaattttattacaacgg
tatttaatatgtggtt---tgataaaactataatggataaaatgtctttatttatttttt
ctgtaattattactgctttattattattattgtctttgccagttttggcaggtgctatta
ctatattattaatagatcgtaatttaaatacaagattttttgatccaagaggtggtgggg
atccaattttatatcaacatttat------------------------------------
----------------
>BBTH1835-19
-------------------------aattttatattttatatttggtatttattcaggaa
tagtaggtttatctttaagattaataattcgtttagaattaagagttttaggggtaatgt
taggtaatgatcaagtttataatataatggttactgttcatgcttttattataatttttt
ttatggttataccaattataattggtggatttggaaattgattagttcctttaatgttgg
gtggtcctgatataagttttcctcgaataaataatataagtttttgattattaattcctt
ctttaatattaataataatatcaagatttgtaaatatgggggctggaactggttgaactg
tttatcctcctttatcattaataattggtcatggaggaatttcagtagatttagtaattt
tttctttacatttagctggaatttcgtcaattttaggtgcaattaattttattagaacag
tattaaatatatgatt---tgatttaaaaataatagataaattatcattatttatttgat
ctgtaattattactgcattgttattattattatctttacctgttttagcaggtgctatta
caatattattaatagatcgaaatataaatacaagtttttttgatcctagaggtggagggg
atccaattttatatcaacatttattt----------------------------------
----------------
>BBTH3018-22
-------------------------agtgttatattttatatttggaatttattcaggag
tgttaggattatctttaagattaataattcggttggaattgagagttttaggtgagatat
taggtaatgatcaagtttataatataattgttactattcatgcatttattataatttttt
ttatagttatacctattataattggtggatttggaaattgattattacctttaatattag
gaggtcctgatataagatttccacgaataaataatataagattttggttattaattcctt
ctttaattttaataattatatcaagttttgttaatgtgggtgctggtacaggttgaacaa
tttatcctcctttatctttaataataggtcatagaggaatttctgtagatttagtaattt
tttctttacatttggctggtatttcatcaattttgggagcaattaattttatgagtacag
tttataatatatgatt---tagtaaaataataatagataaattatctttatttatttttt
ctgtagttattactgcattattattattattatctttaccagttttggctggggctatta
caatattattaatggatcgtaatttaaatacaagattttttgatccaagaggtggtgggg
atccaattttgtatcaacatttgttt----------------------------------
----------------
>BBTH3037-22
-------------------------agtattatattttttatttggaatttattctggag
tgttaggtttatctttaagattaataattcgtttagaattaagagttttaggtgtaatat
taggaaatgatcaagtttataatttaattgttacaattcatgcttttgtaataatttttt
ttatagttatacctattataattggaggatttgggaattgattattaccattaatgttag
gaggtcctgatataagattccctcgaataaataatataaggttttgattattaattcctt
ctcttactttattaataatatcaagttttgtaaatgtaggtgctggaacggggtgaacag
tttatcctcctttatcattattaagggggcatggaggtatttcagtggatttagtaattt
tttctttacatttggcaggggtttcttcaattttaggggcaattaattttattacaacgg
tatttaatatgtggtt---tgataaaactataatggataaaatgtctttatttatttttt
ctgtaattattactgctttattattattattatctttaccagttttagcaggtgctatta
ctatattattaatagatcgtaatttaaatacaagattttttgatccaagaggtggtgggg
atccaattttatatcaacatttattt----------------------------------
----------------
>DTNHM5263-23
-------------------------aattttatattttatatttggaatttattcaggaa
taatgggattatcattaagattaataattcgtttagagttaagtgtattaggaattatat
taggtaatgatcaagtttataatataatagttacagtacatgcttttattataatttttt
ttatagttataccaattataattggtggttttggtaattgattagtacctttaatattag
gtggtcctgatataagattccctcgaatgaataatataagattttgattattaattcctt
cattaatattaataattttatcaagttttgtaaatataggtgttggaactggttgaactg
tttatcctcctttatcattaataattgggcatggaggaatttcggttgatttagtaattt
tttcattacatttagctggaatttcttcaattttaggtgcaattaattttattagaacag
tattaaatatatgatt---taatttaaaaataatagataaattatcattatttatttgat
ctgttattattactgctttattgttattattatcattacctgttttagcaggggctatta
ctatattattaatagatcgaaatttaaatacaagattttttgatcctagagggggtggtg
atccaattttatatcaacatttattt----------------------------------
----------------
>BBTH1832-19
-------------------------aattttatattttatatttggtatttattcaggaa
tagtaggtttatctttaagattaataattcgtttagaattaagagttttaggggtaatgt
taggtaatgatcaagtttataatataatggttactgttcatgcttttattataatttttt
ttatggttataccaattataattggtggatttggaaattgattagttcctttaatgttgg
gtggtcctgatataagttttcctcgaataaataatataagtttttgattattaattcctt
ctttaatattaataataatatcaagatttgtaaatatgggggctggaactggttgaactg
tttatcctcctttatcattaataattggtcatggaggaatttcagtagatttagtaattt
tttctttacatttagctggaatttcgtcaattttaggtgcaattaattttattagaacag
tattaaatatatgatt---tgatttaaaaataatagataaattatcattatttatttgat
ctgtaattattactgcattgttattattattatctttacctgttttagcaggtgctatta
caatattattaatagatcgaaatataaatacaagtttttttg------------------
------------------------------------------------------------
----------------
>BBTH1834-19
-------------------------aattttatattttatatttggtatttattcaggaa
tagtaggtttatctttaagattaataattcgtttagaattaagagttttaggggtaatgt
taggtaatgatcaagtttataatataatggttactgttcatgcttttattataatttttt
ttatggttataccaattataattggtggatttggaaattgattagttcctttaatgttgg
gtggtcctgatataagttttcctcgaataaataatataagtttttgattattaattcctt
ctttaatattaataataatatcaagatttgtaaatatgggggctggaactggttgaactg
tttatcctcctttatcattaataattggtcatggaggaatttcagtagatttagtaattt
tttctttacatttagctggaatttcgtcaattttaggtgcaattaattttattagaacag
tattaaatatatgatt---tgatttaaaaataatagataaattatcattatttatttgat
ctgtaattattactgcattattattattattatctttacctgttttagcaggtgctatta
caatattattaatagatcgaaatataaatacaagtttttttgatcctagaggtggagggg
------------------------------------------------------------
----------------
>BCHYM14390-16
-------------------------agtattatattttttatttggaatttattctggag
tgttaggtttatctttaagattaataattcgtttagaattaagagttttaggtgtaatat
taggaaatgatcaagtttataatttaattgttacaattcatgcttttgtaataatttttt
ttatagttatacctattataattggaggatttgggaattgattattaccattaatgttag
gaggtcctgatataagatttcctcggataaataatataaggttttgattattaattcctt
ctcttactttattaataatatcaagttttgtaaatgtaggtgctggaacggggtgaacag
tttatcctcctttatcattattaagggggcatggaggtatttcagtggatttagtaattt
tttctttacatttggcaggggtttcttcgattttaggagcaattaattttattacaacgg
tatttaatatgtggtt---tgataaaactataatggataaaatatctttatttatttttt
ctgtaattattactgctttattattattattatctttaccagttttagcaggtgctatta
ctatattattaatagatcgtaatttaaatacaagattttttgatccaagaggtggtgggg
atccaattttatatcaacatttattt----------------------------------
----------------
>GMBDE3845-23
----------------------------attatattttttatttggaatttattctggag
tgttaggtttatctttaagattaataattcgtttagaattaagagttttaggtgtaatat
taggaaatgatcaagtttataatttaattgttacaattcatgcttttgtaataatttttt
ttatagttatacctattataattggaggatttgggaattgattattaccattaatgttag
gaggtcctgatataagatttcctcgaataaataatataaggttttgattattaattcctt
ctcttactttattaataatatcaagttttgtaaatgtaggtgctggaacggggtgaacag
tttatcctcctttatcattattaagggggcatggaggtatttcagtggatttagtaattt
tttctttacatttggcaggggtttcttcaattttaggggcaattaattttattacaacgg
tatttaatatgtggtt---tgataaaactataatggataaaatgtctttatttatttttt
ctgtaattattactgctttattattattattatctttaccagttttagcaggtgctatta
ctatattattaatagatcgtaatttaaatacaagattttttgatccaagaggtggtgggg
atccaattttatatcaacatttattt----------------------------------
----------------
>GMPMK1520-18
----------------------------attatactttttatttggtatttattctggag
tattaggtttatctttaagattaataattcgtttagaattaagagttttaggtgtaatat
taggaaatgatcaagtttataatttaattgttacaattcatgcttttgtaataatttttt
ttatagttatacctattataattggaggatttgggaattgattattaccattaatattag
gaggtcctgatataagatttcctcgaataaataatataaggttttggttattaattcctt
cacttactttattaataatatcaagttttgtaaatgtaggtgctggaacggggtgaacag
tttatcctcctttatcattattaagaggacatggaggaatttcggtggatttagtaattt
tttctttacatttggcaggggtttcatcaattttaggggcaattaattttattacaacgg
tatttaatatgtggtt---tgataaaactataatggataaaatgtctttatttatttttt
ctgtaattattactgctttattattattattgtctttgccagttttggcaggtgctatta
ctatattattaatagatcgtaatttaaatacaagattttttgatccaagaggtggtgggg
atccaattttatatcaacatttat------------------------------------
----------------
>BBTH1838-19
-------------------------aattttatattttatatttgggttttattcaggaa
taataggattatcattaagattaataattcgtttagaattaagggtattaggaataatat
tagggaatgatcaagtttataatataatagtaacagttcatgcttttattataatttttt
ttatagttataccaattataattggtggatttggaaattggttagttccattaatattag
gtggtcctgatataagatttcctcgaataaataatataagtttttgattattaattcctt
ctttaattataataatattatctagatttgtaaatataggtgctggaactggttgaacag
tttatccaccattatctttaataataggtcatggtggagtttctgtagatttagtaattt
tttctttacatttagctggaatttcatcaattttaggggcaattaattttattagaacta
ttttaaatatatggtt---taatataataataatagataaattgtctttatttatttgat
cagttaatattactgctttattattattattatcattacctgttttagctggtgctatta
ctatattattaatagatcgtaatttaaatactagattttttg------------------
------------------------------------------------------------
----------------
>BBTH2011-20
-------------------------aattttatattttatatttgggttttattcaggaa
taataggattatcattaagattaataattcgtttagaattaagggtattaggaataatat
tagggaatgatcaagtttataatataatagtaacagttcatgcttttattataatttttt
ttatagttataccaattataattggtggatttggaaattggttagttccattaatattag
gtggtcctgatataagatttcctcgaataaataatataagtttttgattattaattcctt
ctttaattataataatattatctagatttgtaaatataggtgctggaactggttgaacag
tttatccaccattatctttaataataggtcatggtggagtttctgtagatttagtaattt
tttctttacatttagctggaatttcatcaattttaggggcaattaattttattagaacta
ttttaaatatatggtt---taatataataataatagataaattgtctttatttatttgat
cagttaatattactgctttattattattattatcattacctgttttagctggtgctatta
ctatattattaatagatcgtaatttaaatactagattttttgatcctagaggtggaggag
atccaattttatatcaacatttattt----------------------------------
----------------
>MAHYM453-10
-------------------------aattttatattttatatttggaatttattcaggaa
tgataggtttatcattaagattattaattcgtttagagttaagagtattgggagtaatat
taggtaatgatcaattttataatatagtagtaactgttcatgcttttattataatttttt
ttatagttataccaattataattggtggatttggaaattgattggttcctttaatattag
gtggacctgatataaggtttcctcgaataaataatataagtttttgattattaattcctt
ctttaatattaataatattgtctagatttgtaagtataggtgctggaactggttgaactg
tttatcctccattatctttagtaataggtcatggtggtatttcagttgatttagtaattt
tttctttacatttagctggaatttcttctattttaggtgcaattaattttattagaacag
ttttaaatatatgatt---taatttaagaataatagataaattgtcattatttatttgat
ctgtaattattactgcattattgttgttattatcattgcctgtattagcaggtgcaatta
caatgttattaatagatcgaaatttaaatacaagattttttgatcctagaggtggagggg
atccaattttatatcaacatttattt----------------------------------
----------------
>MAHYM454-10
-------------------------aattttatattttatatttggaatttattcaggaa
tgataggtttatcattaagattattaattcgtttagagttaagagtattgggagtaatat
taggtaatgatcaattttataatatggtagtaactgttcatgcttttattataatttttt
ttatagttataccaattataattggtggatttggaaattgattggttcctttaatattag
gtggacctgatataaggtttcctcgaataaataatataagtttttgattattaattcctt
ctttaatattaataatattgtctagatttgtaagtataggtgctggaactggttgaactg
tttatcctccattatctttagtaataggtcatggtggtatttcagttgatttagtaattt
tttctttacatttagctggaatttcttctattttaggtgcaattaattttattagaacag
ttttaaatatatgatt---taatttaagaataatagataaattgtcattatttatttgat
ctgtaattattactgcattattgttgttattatcattgcctgtattagcaggtgcaatta
caatgttattaatagatcgaaatttaaatacaagattttttgatcctagaggtggagggg
atccaattttatatcaacatttattt----------------------------------
----------------
>MAHYM455-10
-------------------------aattttatattttatatttggaatttattcaggaa
tgataggtttatcattaagattattaattcgtttagagttaagagtattgggagtaatat
taggtaatgatcaattttataatatggtagtaactgttcatgcttttattataatttttt
ttatagttataccaattataattggtggatttggaaattgattggttcctttaatattag
gtggacctgatataaggtttcctcgaataaataatataagtttttgattattaattcctt
ctttaatattaataatattgtctagatttgtaagtataggtgctggaactggttgaactg
tttatcctccattatctttagtaataggtcatggtggtatttcagttgatttagtaattt
tttctttacatttagctggaatttcttctattttaggtgcaattaattttattagaacag
ttttaaatatatgatt---taatttaagaataatagataaattgtcattatttatttgat
ctgtaattattactgcattattgttgttattatcattgcctgtattagcaggtgcaatta
caatgttattaatagatcgaaatttaaatacaagattttttgatcctagaggtggagggg
atccaattttatatcaacatttattt----------------------------------
----------------
>GMPBA185-18
----------------------------tttatattttatatttggaatttattcaggaa
taatgggattatcattaagattgataattcgtttagagttaagtgtattgggggttatat
taggtaatgatcaagtttataatataatagttacagtacatgcttttattataatttttt
ttatagttataccaattataattggtggttttggtaattgattggtacctttaatattag
gtggtcctgatataagatttcctcgaataaataatataagattttgattattaattcctt
cattaatattaataattttttcaagttttgttaatatgggtgctggaactggttgaactg
tttatcctcctttatcattaataattggacatggaggtatttcggttgatttagtaattt
tttcattacatttagctggtatttcttcaattttaggtgcaattaattttattagaacag
tattaaatatgtggtt---taatttaaaaatgatagataaattatcattatttatttgat
ctgttattattactgctttattattattattatcattgcctgttttagcaggggctatta
ctatattattaatagatcgaaatttaaatacaagattttttgatcctagagggggtgggg
atccaattttatat----------------------------------------------
----------------
>GMPMD758-18
-----------------------------ttatattttatttttgggatttattcaggtg
tgatgggattatcattaagattaataattcgtttagaattaagagttttaggggaaatat
taggaaatgatcaagtttataatataattgttactattcatgcatttattataatttttt
ttatagttatacctattataattggtgggtttggaaattgattattacctttaatattag
gtggacctgatataagatttcctcgaataaataatataagattttgattattaattcctt
ctttaattttaataattatatcaagttttgtaaatgtaggtgctggtacaggttgaactg
tttatcctcctttatctttaataataggtcataggggaatttcagtagatttagtaattt
tttcattacatttagctgggatttcatctattttaggtgcaattaattttataagtacag
tttataatatgtgatt---tgataatacaataatagataaattatctttatttatttttt
cagtaattattactgcattattattattattatctttaccagttttagctggtgctatta
ctatattattaatagatcgaaatttaaatacaagattttttgatcctagaggaggaggtg
atccaattttatatcaacattta-------------------------------------
----------------
>GMPMZ281-18
----------------------------tttatattttatttttgggatttattcaggtg
tgatgggattatcattaagattaataattcgtttagaattaagagttttaggggaaatat
taggaaatgatcaagtttataatataattgttactattcatgcatttattataatttttt
ttatagttatacctattataattggtgggtttggaaattgattattacctttaatattag
gtggacctgatataagatttcctcgaataaataatataagattttgattattaattcctt
ctttaattttaataattatatcaagttttgtaaatgtaggtgctggtacaggttgaactg
tttatcctcctttatctttaataataggtcataggggaatttcagtagatttagtaattt
tttcattacatttagctgggatttcatctattttaggtgcaattaattttataagtacag
tttataatatgtgatt---tgataatacaataatagataaattatctttatttatttttt
cagtaattattactgcattattattattattatctttaccagttttagctggtgctatta
ctatattattaatagatcgaaatttaaatacaagattttttgatcctagaggaggaggtg
atccaattttatatcaacatttatt-----------------------------------
----------------
>GMPXB14619-23
----------------------------tttatattttatttttgggatttattcaggtg
tgatgggattatcattaagattaataattcgtttagaattaagagttttaggggaaatat
taggaaatgatcaagtttataatataattgttactattcatgcatttattataatttttt
ttatagttatacctattataattggtgggtttggaaattgattattacctttaatattag
gtggacctgatataagatttcctcgaataaataatataagattttgattattaattcctt
ctttaattttaataattatatcaagttttgtaaatgtaggtgctggtacaggttgaactg
tttatcctcctttatctttaataataggtcataggggaatttcagtagatttagtaattt
tttcattacatttagctgggatttcatctattttaggtgcaattaattttataagtacag
tttataatatgtgatt---tgataatacaataatagataaattatctttatttatttttt
cagtaattattactgcattattattattattatctttaccagttttagctggtgctatta
ctatattattaatagatcgaaatttaaatacaagattttttgatcctagaggaggaggtg
atccaattttatatcaacatttatt-----------------------------------
----------------
>GMPXB14629-23
---------------------------ttttatattttatttttgggatttattcaggtg
taatgggattatcattaagattaataattcgtttagaattaagagttttaggggaaatat
taggaaatgatcaagtttataatataattgttactattcatgcatttattataatttttt
ttatagttatacctattataattggtggatttggaaattgattattacctttaatattag
gtggacctgatataagatttcctcgaataaataatataagattttgattattaattcctt
ctttagttttaataattatatcaagttttgtaaatgtaggtgctggtacaggttgaactg
tttatcctcctttatctttaataataggtcataggggaatttcagtagatttagtaattt
tttcattacatttagctggaatttcatctattttaggtgcaattaattttataagtacag
tttataatatgtgatt---tgataatacaataatagataaattatctttatttatttttt
cagtaattattactgcattattattattattatctttaccagttttagctggtgctatta
ctatattattaatagatcgaaatttaaatacaagattttttgatcctagaggaggaggtg
atccaattttatatcaacatttat------------------------------------
----------------
>GMGMB1166-14
-----------------------------------tttatatttggaatttattcaggaa
taatgggattatcattaagattaataattcgtttagagttaagtgtattaggaattatat
taggtaatgatcaagtttataatataatagttacagtacatgcttttattataatttttt
ttatagttataccaattataattggtggttttggtaattgattagtacctttaatattag
gtggtcctgatataagattccctcgaatgaataatataagattttgattattaattcctt
cattaatattaataattttatcaagttttgtaaatataggtgttggaactggttgaactg
tttatcctcctttatcattaataattgggcatggaggaatttcggttgatttagtaattt
tttcattacatttagctggaatttcttcaattttaggtgcaattaattttattagaacag
tattaaatatatgatt---taatttaaaaataatagataaattatcattatttatttgat
ctgttattattactgctttattgttattattatcattacctgttttagcaggggctatta
ctatattattaatagat-------------------------------------------
------------------------------------------------------------
----------------
>GMGMV732-20
----------------------------tttatattttatatttggaatttattcaggaa
taatgggattatcattaagattaataattcgtttagagttaagtgtattaggaattatat
taggtaatgatcaagtttataatataatagttacagtacatgcttttattataatttttt
ttatagttataccaattataattggtggttttggtaattgattagtacctttaatattag
gtggtcctgatataagattccctcgaatgaataatataagattttgattattaattcctt
cattaatattaataattttatcaagttttgtaaatataggtgttggaactggttgaactg
tttatcctcctttatcattaataattgggcatggaggaatttcggttgatttagtaattt
tttcattacatttagctggaatttcttcaattttaggtgcaattaattttattagaacag
tattaaatatatgatt---taatttaaaaataatagataaattatcattatttatttgat
ctgttattattactgctttattgttattattatcattacctgttttagcaggggctatta
ctatattattaatagatcgaaatttaaatacaagattttttgatcctagagggggtggtg
atccaattttatatcaacatttatt-----------------------------------
----------------
>BBTH2007-20
-------------------------agtgttatattttatatttggaatttattcaggag
tgttaggattatctttaagattaataattcggttggaattgagagttttaggtgagatat
taggtaatgatcaagtttataatataattgttactattcatgcatttattataatttttt
ttatagttatacctattataattggtggatttggaaattgattattacctttaatattag
gaggtcctgatataagatttccacgaataaataatataagattttggttattaattcctt
ctttaattttaataattatatcaagttttgttaatgtgggtgctggtacaggttgaacaa
tttatcctcctttatctttaataataggtcatagaggaatttctgtagatttagtaattt
tttctttacatttggctggtatttcatcaattttgggagcaattaattttatgagtacag
tttataatatatgatt---tagtaaaataataatagataaattatctttatttatttttt
ctgtagttattactgcattattattattattatctttaccagttttggctggggctatta
caatattattaatggatcgtaatttaaatacaagattttttgatccaagaggtggtgggg
atcc--------------------------------------------------------
----------------
>BBTH2008-20
-------------------------agtgttatattttatatttggaatttattcaggag
tgttaggattatctttaagattaataattcggttggaattgagagttttaggtgagatat
taggtaatgatcaagtttataatataattgttactattcatgcatttattataatttttt
ttatagttatacctattataattggtggatttggaaattgattattacctttaatattag
gaggtcctgatataagatttccacgaataaataatataagattttggttattaattcctt
ctttaattttaataattatatcaagttttgttaatgtgggtgctggtacaggttgaacaa
tttatcctcctttatctttaataataggtcatagaggaatttctgtagatttagtaattt
tttctttacatttggctggtatttcatcaattttgggagcaattaattttatgagtacag
tttataatatatgatt---tagtaaaataataatagataaattatctttatttatttttt
ctgtagttattactgcattattattattattatctttaccagttttggctggggctatta
caatattattaatggatcgtaatttaaatacaagattttttgatccaagaggtggtgggg
atccaattttgtatcaacatttgttt----------------------------------
----------------
>BBTH3019-22
-------------------------agtgttatattttatatttggaatttattcaggag
tgttaggattatctttaagattaataattcggttggaattgagagttttaggtgagatat
taggtaatgatcaagtttataatataattgttactattcatgcatttattataatttttt
ttatagttatacctattataattggtggatttggaaattgattattacctttaatattag
gaggtcctgatataagatttccacgaataaataatataagattttggttattaattcctt
ctttaattttaataattatatcaagttttgttaatgtgggtgctggtacaggttgaacaa
tttatcctcctttatctttaataataggtcatagaggaatttctgtagatttagtaattt
tttctttacatttggctggtatttcatcaattttgggagcaattaattttatgagtacag
tttataatatatgatt---tagtaaaataataatagataaattatctttatttatttttt
ctgtagttattactgcattattattattattatctttaccagttttggctggggctatta
caatattattaatggatcgtaatttaaatacaagattttttgatccaagaggtggtgggg
atccaattttgtatcaacatttgttt----------------------------------
----------------
>BBTH2005-20
-------------------------aattttatattttatttttggaatttattcaggaa
taataggtttatctttaagattaataattcgtttagaattaagagttttaggaataatat
taggtaatgatcaagtttataatataatagttacagtacatgcttttgtaataatttttt
ttatagtaataccaattataattggtggatttggtaattggttggttcctttaatattag
gtggtcctgatataagttttcctcgaataaataatataagattttgattattaattcctt
cattaactttaatagttttatctagatttgtaaatataggggctggaacagggtgaactg
tttatcctccattatctttaataattggtcatggaggagtttcagtagatttagtaattt
tttctttacatttggctggaatttcttctattttaggagctattaattttattagaactg
ttttaaatatattatt---taatattaaaatgatagataaattatctttatttatttgat
cagtaattattactgctttattattattattatcattgccagttttggctggtgcaatta
ctatattattaatagatcgaaatttaaatacaagtttttttgatccgagaggt-------
------------------------------------------------------------
----------------
>ASQBR706-09
-------------------------aattttatattttatttttggaatttattcaggaa
taataggtttatctttaaggttaataattcgtttagaattaagagttttaggaataatat
taggtaatgatcaagtttataatataatagttacagtacatgcttttgtaataatttttt
ttatagtaataccaattataattggtggatttggtaattggttggttcctttaatattag
gtggtcctgatataagttttcctcgaataaataatataagattttgattattaattcctt
cattaactttaatagttttatctagatttgtaaatataggggctggaacagggtgaactg
tttatcctccattatctttaataattggtcatggaggagtttcagtagatttagtaattt
tttctttacatttggctggaatttcttctattttaggagctattaattttattagaactg
ttttaaatatattatt---taatattaaaatgatagataaattatctttatttatttgat
cagtaattattactgctttattattattattatcattgccagttttggctggtgcaatta
ctatattattaatagaccgaaatttaaatacaagtttttttgatccgagaggtggtggag
atcctattttatatcaacatttattt----------------------------------
----------------
>PX260912
agtcaacaaatcataaagatattggaattttatattttatatttggaatatggtctggga
tagttgggttatcattaagattattaattcgtatagaattaagaatgttaggatcttatt
taggtaatgatcaaatttataattctgtagttacagttcatgcttttgtaataatttttt
ttatagttatacctgttataattgggggatttggaaattgattaattcctttaatgttag
gaggacctgatatatcttttcctcgaataaataatataagattttgattattacttcctt
ctttgagcttattattaataagaatatatgttaatgttggagttggtactggatgaactg
tttaccctcctttatctttaattatagggcatggaggggtatctgttgatataagaattt
tttctttacatttagctggagtttcatcaattataggtgctataaattttattgttacaa
ttataaatatatgattaagtgatagtaaatttatagataaaattaggttatttagatgat
cggtgataattactgctttattattattattatcattacctgttttagcaggggctatta
caatattattaactgatcgaaatttaaatacaagattttttgatccatctggaggagggg
atccaattttatatcaacatttattttgattttttggtcatccagaggtttatattttaa
ttctacagggatttgg
