# Supplementary material for: DNA Barcodes and Morphology Reveal Five New Species of Phanerotoma (Hymenoptera, Braconidae, Cheloninae) from China
Source: Insects. 2026 Feb 20;17(2):219. doi: 10.3390/insects17020219 (PMC12941929; doi:10.3390/insects17020219)
Supplement: Supplementary file 1 [file insects-17-00219-s001.zip › S8_Phanerotoma+Siniphanerotomella.align.treefile]

(AL1-1:0.0000027255,(((((((((((((((((((AL1-2:0.0000009985,(AL1-3:0.0000009985,AL3-35:0.0000009985)0/54:0.0000009985)77.5/97:0.0015650799,AL3-30:0.0018535862)98.1/100:0.0105232143,(AL1-4:0.0051515808,((AL1-22:0.0000009985,AL2-44:0.0051653847)84.3/100:0.0017057425,AL2-45:0.0053119784)0/54:0.0000027748)81.7/97:0.0033945641)46.8/85:0.0022065984,((AL2-9:0.0000009985,AL3-48:0.0000009985)86/99:0.0034861032,(AL4-3:0.0017148152,AL4-4:0.0000009985)88.4/100:0.0034925994)96.2/100:0.0105612196)44.7/92:0.0033971068,AL3-46:0.0042080187)95.2/99:0.0206501054,(BBTH2005-20:0.0000023282,ASQBR706-09:0.0036260486)99.5/100:0.0504661880)90.7/98:0.0173303026,((AL2-5:0.0137473076,AL2-42:0.0000027845)77.1/97:0.0016556927,AL2-43:0.0000025671)100/100:0.1034040585)75.2/82:0.0095458980,((INLEP4703-16:0.0000009985,INLEP3210-16:0.0033955895)76.3/100:0.0025277815,(BBTH1838-19:0.0000009985,BBTH2011-20:0.0000009985)62.7/98:0.0009978396)100/100:0.0673792667)65.6/51:0.0069174357,AL3-34:0.0855243197)79.4/62:0.0119591665,((((((((AL1-5:0.0000009985,AL3-32:0.0000009985)0/61:0.0000026896,((((AL3-10:0.0000009985,AL3-12:0.0000009985)0/49:0.0000009985,AL3-18:0.0000009985)0/77:0.0000022805,AL3-11:0.0000009985)0/67:0.0000027024,AL3-19:0.0000026511)83.6/99:0.0016776014)94.4/100:0.0050969008,((AL2-2:0.0000009985,(AL2-22:0.0000009985,AL2-24:0.0000009985)0/76:0.0000009985)0/54:0.0000023067,AL2-33:0.0000009985)0/54:0.0000020528)81.5/98:0.0016851794,AL2-34:0.0000020587)100/100:0.0574745902,(AL2-48:0.1174452013,(AL3-17:0.0711582103,AL3-27:0.0515236555)22.2/68:0.0160863138)0/55:0.0013439087)90.1/40:0.0125505348,AL1-23:0.0309177255)63.7/25:0.0016510146,(((((((AL1-6:0.0000009985,AL1-7:0.0017361712)76.6/99:0.0017885981,((AL3-16:0.0017225821,(BBTH1835-19:0.0000009985,(BBTH1832-19:0.0000009985,BBTH1834-19:0.0017613529)0/50:0.0000009985)0/35:0.0000009985)0/76:0.0000023953,AL3-28:0.0017698826)94.3/98:0.0070734887)69.8/97:0.0012637189,((AL3-9:0.0000009985,AL3-26:0.0000009985)0/48:0.0000009985,AL3-25:0.0000009985)98.8/100:0.0113960196)90/91:0.0057918803,(((AL2-21:0.0000009985,AL2-36:0.0000009985)91.4/100:0.0074349973,INSSD2205-21:0.0049996290)99.3/100:0.0200070646,((AL3-1:0.0000022585,AL3-15:0.0016810891)91.4/100:0.0103633133,AL3-2:0.0044045707)99/100:0.0166689282)74.7/64:0.0045852626)0/35:0.0000023479,AL3-33:0.0352933253)80.7/65:0.0028316068,((AL1-8:0.0000009985,AL1-9:0.0000009985)100/100:0.0572563090,(AL2-28:0.0033696788,((AL2-29:0.0000009985,(AL3-24:0.0000009985,AL3-31:0.0000009985)0/57:0.0000009985)0/50:0.0000009985,AL3-29:0.0000009985)74.7/97:0.0018222575)92.7/99:0.0105314483)71.4/64:0.0029642901)71.6/44:0.0016432958,AL2-6:0.0360484322)91.2/69:0.0092107563)93.6/81:0.0218758446,(((((AL1-19:0.0000009985,AL2-12:0.0000009985)0/40:0.0000021151,(((AL1-20:0.0000009985,(((AL2-18:0.0000000000,AL2-26:0.0000000000):0.0000000000,AL2-27:0.0000000000):0.0000009985,AL2-25:0.0000009985)0/62:0.0000009985)0/15:0.0000009985,AL1-21:0.0000009985)0/53:0.0000009985,(AL2-16:0.0000009985,AL2-17:0.0000009985)0/78:0.0000009985)0/56:0.0000009985)97.3/100:0.1537341323,PX260912:0.4431951871)30/65:0.0144068402,((((GMGMU1959-20:0.0017560957,GMGMV732-20:0.0000009985)0/34:0.0000009985,(NOFIG363-15:0.0000009985,DTNHM5263-23:0.0000009985)0/67:0.0000009985)0/44:0.0000009985,GMGMB1166-14:0.0000009985)90.7/97:0.0130924622,(GMPBA092-18:0.0035327950,(GMPBA118-18:0.0000009985,GMPBA185-18:0.0000009985)0/55:0.0000009985)98/99:0.0264215079)96.8/97:0.0434532653)66.3/56:0.0121064993,(MAHYM453-10:0.0000022009,(MAHYM454-10:0.0000009985,MAHYM455-10:0.0000009985)82.4/100:0.0016991028)99.9/100:0.0651135606)78.4/62:0.0088380025)91/77:0.0219849769)99.4/100:0.0613206021,((((BBTH3018-22:0.0000000000,BBTH3019-22:0.0000000000):0.0000009985,BBTH2008-20:0.0000023633)0/80:0.0000029525,BBTH2007-20:0.0000009985)100/100:0.0834757899,((GMPMD758-18:0.0000009985,(GMPMZ281-18:0.0000009985,GMPXB14619-23:0.0000009985)0/53:0.0000009985)58.3/98:0.0025057180,GMPXB14629-23:0.0046557429)98.2/100:0.0435818550)84.3/98:0.0202826148)84.2/96:0.0117632535,(AL1-14:0.0021178270,(((((AL1-16:0.0000026629,((((AL2-1:0.0000011088,AL2-31:0.0000009985)0/36:0.0000022376,((AL2-30:0.0000000000,AL3-5:0.0000000000):0.0000000000,AL2-32:0.0000000000):0.0000009985)0/36:0.0000015663,AL2-15:0.0000009985)0/39:0.0000347294,AL2-14:0.0018137366)0/34:0.0017458573)0/26:0.0000027499,AL2-3:0.0000009985)0/84:0.0000017954,AL3-13:0.0000022836)94.7/100:0.0053236632,AL2-8:0.0017791598)81/99:0.0017676670,AL2-13:0.0000025735)59.7/97:0.0014521483)99.9/100:0.0489068440)74.7/92:0.0139168771,(AL1-13:0.0038211149,LPRCT328-21:0.0034799852)99.5/100:0.0567865483)98.5/100:0.0660617642,(AL2-7:0.0000009985,AL3-44:0.0000009985)99.1/100:0.0663926725)98.5/100:0.0672871757,(AL3-6:0.0000009985,AL3-21:0.0000009985)0/96:0.0000022962)83.1/54:0.0035321845,BCHYM14390-16:0.0052830450)76.1/53:0.0016053675,(GMBDE4685-23:0.0000026933,(GMLWD4554-23:0.0130549915,(((GMPXA11989-23:0.0000000000,GMPXA11473-23:0.0000000000):0.0000009985,GMPMK369-18:0.0000009985)0/97:0.0000020854,GMPMK1520-18:0.0016769790)99.5/100:0.0165284761)84.1/84:0.0049680763)81.7/53:0.0016972575)0/37:0.0000029114,((GMBDE4270-23:0.0000009985,GMBDD4555-23:0.0000009985)0/72:0.0000021188,GMBDE3845-23:0.0000009985)0/51:0.0000009985)0/39:0.0000027179,BBTH3037-22:0.0016820886)83.4/65:0.0016881573,(((((AL1-11:0.0000009985,AL1-12:0.0016841843)0/94:0.0000009985,AL3-8:0.0000009985)81.3/100:0.0016946459,AL3-39:0.0016883998)82.3/98:0.0017370889,AL3-7:0.0017038642)79.3/81:0.0016771983,(((AL1-15:0.0000009985,(AL1-18:0.0016899486,GMCBE624-18:0.0016956032)0/67:0.0000028365)0/25:0.0000009985,AL2-23:0.0000009985)0/65:0.0000009985,AL1-24:0.0000009985)0/88:0.0000023795)82.7/90:0.0033826255);
